# Supplementary material for: (2-Methyl-3-nitro­phen­yl)methanol
Source: Acta Crystallogr Sect E Struct Rep Online. 2009 Jul 18;65(Pt 8):o1925. doi: 10.1107/S160053680902707X (PMC2977451; doi:10.1107/S160053680902707X)
Supplement: Supplementary file 2 [file e-65-o1925-Isup2.hkl]

# 
# h,k,l, Fc-squared, Fo-squared, sigma(Fo-squared) and status flag 
# 
data_I
_shelx_title ' J in P2(1)/n' 
_shelx_refln_list_code          4 
_shelx_F_calc_maximum      216.90 
_exptl_crystal_F_000       704.00 
_reflns_d_resolution_high  0.8323 
 
loop_ 
 _symmetry_equiv_pos_as_xyz 
 'x, y, z' 
 '-x+1/2, y+1/2, -z+1/2' 
 '-x, -y, -z' 
 'x-1/2, -y-1/2, z-1/2' 
 
_cell_length_a    13.6010 
_cell_length_b     7.8650 
_cell_length_c    15.4330 
_cell_angle_alpha  90.000 
_cell_angle_beta   92.730 
_cell_angle_gamma  90.000 
 
_shelx_F_squared_multiplier     1.000 
 
loop_ 
 _refln_index_h 
 _refln_index_k 
 _refln_index_l 
 _refln_F_squared_calc 
 _refln_F_squared_meas 
 _refln_F_squared_sigma 
 _refln_observed_status 
   2   0   0      380.74      416.10      5.29 o 
   4   0   0    47043.82    48465.79    362.69 o 
   6   0   0       87.18       59.07      4.25 o 
   8   0   0     2148.50     1830.18     23.46 o 
  10   0   0        0.13        0.35      4.52 o 
  12   0   0       70.38       56.04      7.64 o 
  14   0   0        7.85       11.26      5.58 o 
  16   0   0       13.09       15.48      6.63 o 
   1   1   0     4323.32     4506.12     70.87 o 
   2   1   0     7994.91     7653.41    107.00 o 
   3   1   0     1630.68     1601.84     13.22 o 
   4   1   0       46.61       34.26      2.88 o 
   5   1   0     2020.60     2056.69     18.68 o 
   6   1   0     1502.17     1460.39     17.60 o 
   7   1   0      471.07      428.29     11.19 o 
   8   1   0       29.41       34.21      4.20 o 
   9   1   0        0.02        2.12      3.50 o 
  10   1   0       34.14       25.58      6.17 o 
  11   1   0      437.47      453.05     15.11 o 
  12   1   0       81.29       63.83      8.53 o 
  13   1   0        3.34        0.43      5.32 o 
  14   1   0        3.06        0.47      5.22 o 
  15   1   0        9.18        0.50      5.76 o 
  16   1   0        1.11        3.88      5.40 o 
   0   2   0      608.66      716.15      8.75 o 
   1   2   0     4391.36     4601.42     21.97 o 
   2   2   0       89.33       80.26      3.49 o 
   3   2   0     3272.08     3327.89     21.51 o 
   4   2   0      369.95      423.35      8.73 o 
   5   2   0      270.82      255.05      7.49 o 
   6   2   0       39.27       38.19      3.94 o 
   7   2   0        0.07        2.88      2.82 o 
   8   2   0      170.91      161.42      8.07 o 
   9   2   0       36.31       28.93      5.19 o 
  10   2   0       33.28       29.65      5.16 o 
  11   2   0       67.06       72.65      6.99 o 
  12   2   0      137.75      132.30      9.32 o 
  13   2   0      112.28      102.22      9.23 o 
  14   2   0        0.48        1.42      5.14 o 
  15   2   0        7.07        3.34      5.57 o 
   1   3   0       10.25        5.64      2.36 o 
   2   3   0      786.98      856.82     12.27 o 
   3   3   0      289.85      315.16      8.17 o 
   4   3   0     1241.93     1370.00     17.05 o 
   5   3   0      246.41      302.77      9.09 o 
   6   3   0      178.97      180.85      7.83 o 
   7   3   0      132.80      114.40      6.98 o 
   8   3   0       31.66       23.04      4.42 o 
   9   3   0        0.01        7.54      3.82 o 
  10   3   0      294.41      313.00     12.47 o 
  11   3   0        0.06        5.26      5.26 o 
  12   3   0       15.83       16.76      7.03 o 
  13   3   0        4.15        2.80      4.57 o 
  14   3   0       29.91       26.70      6.83 o 
  15   3   0        0.72        5.22      4.78 o 
   0   4   0      296.99      362.19      9.28 o 
   1   4   0      648.66      724.10     12.95 o 
   2   4   0        0.18        0.28      2.56 o 
   3   4   0      648.06      612.84     12.62 o 
   4   4   0      621.99      602.74     13.32 o 
   5   4   0       31.27       34.45      4.72 o 
   6   4   0      215.90      218.61      9.50 o 
   7   4   0       93.79       73.42      5.94 o 
   8   4   0      414.70      398.68     13.73 o 
   9   4   0       71.58       83.11      7.58 o 
  10   4   0        0.68        5.34      4.84 o 
  11   4   0        0.39        0.43      4.58 o 
  12   4   0        3.68        6.14      6.14 o 
  13   4   0       29.00       26.22      6.71 o 
  14   4   0        3.25        3.37      5.40 o 
   1   5   0       38.62       42.64      4.61 o 
   2   5   0      347.21      337.29     10.21 o 
   3   5   0      141.09      147.57      7.49 o 
   4   5   0       27.52       25.24      4.16 o 
   5   5   0      135.28      122.72      7.97 o 
   6   5   0        0.20        6.61      3.57 o 
   7   5   0      119.60      121.45      8.72 o 
   8   5   0        1.44        1.11      3.95 o 
   9   5   0        3.14        5.59      5.02 o 
  10   5   0       13.40        4.04      6.66 o 
  11   5   0        5.79       10.34      6.28 o 
  12   5   0       10.76        6.77      5.33 o 
  13   5   0        1.15        0.98      5.80 o 
   0   6   0        3.87        3.82      4.57 o 
   1   6   0       75.67       82.31      7.50 o 
   2   6   0       41.12       42.12      7.22 o 
   3   6   0       21.08       26.77      4.85 o 
   4   6   0       67.86       84.84      6.98 o 
   5   6   0       45.13       23.63      6.03 o 
   6   6   0        2.53        9.52      5.18 o 
   7   6   0        8.65       11.33      5.61 o 
   8   6   0       61.62       54.72      7.26 o 
   9   6   0       18.17       30.85      6.15 o 
  10   6   0       22.26       17.10      7.05 o 
  11   6   0        0.45        1.00      5.35 o 
  12   6   0        5.37        0.98      6.25 o 
   1   7   0      138.03      115.52      9.23 o 
   2   7   0        3.81        2.11      5.48 o 
   3   7   0       80.05       79.78      7.55 o 
   4   7   0      163.91      146.10     10.44 o 
   5   7   0       72.44       79.11      8.84 o 
   6   7   0       30.38       26.23      7.23 o 
   7   7   0        0.57        7.89      6.12 o 
   8   7   0       74.66       79.02      9.18 o 
   9   7   0       73.35       45.99      9.13 o 
  10   7   0       17.29        8.69      7.07 o 
   0   8   0       41.28       25.96      6.97 o 
   1   8   0        9.51       19.52      5.93 o 
   2   8   0       32.60       38.06      6.38 o 
   3   8   0       35.42       38.54      6.51 o 
   4   8   0        1.88        5.26      4.81 o 
   5   8   0        0.97        0.54      5.82 o 
   6   8   0        8.07        8.86      5.86 o 
   7   8   0        3.71        2.10      5.75 o 
   8   8   0        5.18       15.85      6.08 o 
   1   9   0        0.73        6.89      6.89 o 
   2   9   0        6.96        7.69      6.61 o 
   3   9   0       27.20       19.85      7.64 o 
   4   9   0        0.06        5.65      5.31 o 
 -15   0   1        0.36        1.00      4.97 o 
 -13   0   1       41.12       36.37      7.00 o 
 -11   0   1       23.19       34.47      5.61 o 
  -9   0   1      436.43      594.67     14.47 o 
  -7   0   1      123.15       99.13      5.46 o 
  -5   0   1     6859.49     6880.02    137.84 o 
  -3   0   1     5576.40     5332.15     97.18 o 
  -1   0   1      163.81      169.85      2.94 o 
   1   0   1        0.00        2.28      1.00 o 
   3   0   1    16662.21    17005.04    182.93 o 
   5   0   1      514.88      474.15      9.29 o 
   7   0   1     1796.10     1797.34     21.35 o 
   9   0   1       68.02       89.35      6.80 o 
  11   0   1       19.84       22.07      4.67 o 
  13   0   1        4.11        7.00      4.94 o 
  15   0   1        4.79       12.62      6.07 o 
 -16   1   1        9.45        2.63      6.98 o 
 -15   1   1       10.69        6.33      6.60 o 
 -14   1   1        4.26       11.69      5.43 o 
 -13   1   1       29.45       30.21      6.80 o 
 -12   1   1        1.45        4.86      5.15 o 
 -11   1   1      151.92      137.58      9.68 o 
 -10   1   1       42.73       41.18      5.39 o 
  -9   1   1       39.75       50.44      5.66 o 
  -8   1   1      465.33      441.08     12.42 o 
  -7   1   1      261.39      226.53      8.46 o 
  -6   1   1      123.07      131.85      7.41 o 
  -5   1   1      155.68      158.92      5.81 o 
  -4   1   1     2304.97     2409.34     18.30 o 
  -3   1   1     2545.89     2356.11     16.19 o 
  -2   1   1     1661.52     1620.68     11.81 o 
  -1   1   1        5.46        2.29      1.09 o 
   0   1   1      100.98      141.16      5.72 o 
   1   1   1        0.12        1.69      1.02 o 
   2   1   1       60.40       53.24      2.45 o 
   3   1   1     5652.53     5681.82    107.59 o 
   4   1   1     3010.10     2856.43     20.47 o 
   5   1   1      161.42      210.05      6.73 o 
   6   1   1       52.87       54.22      4.13 o 
   7   1   1      278.55      289.13      9.43 o 
   8   1   1       10.44       10.22      3.58 o 
   9   1   1       93.42       68.80      6.17 o 
  10   1   1       57.09       55.88      6.20 o 
  11   1   1       49.77       50.27      6.65 o 
  12   1   1       12.48       18.80      5.75 o 
  13   1   1       11.64       13.33      6.02 o 
  14   1   1        2.43        3.88      6.00 o 
  15   1   1        3.47        2.97      4.99 o 
  16   1   1        3.29        7.33      5.14 o 
 -15   2   1        2.99        0.52      5.20 o 
 -14   2   1       29.36       33.25      8.28 o 
 -13   2   1       52.40       42.79      7.37 o 
 -12   2   1        0.00        2.64      5.16 o 
 -11   2   1       13.72        3.17      6.13 o 
 -10   2   1      234.80      252.07     11.19 o 
  -9   2   1        0.02        3.48      3.99 o 
  -8   2   1      638.06      688.89     15.15 o 
  -7   2   1       40.17       50.51      4.65 o 
  -6   2   1       36.94       23.58      3.45 o 
  -5   2   1      842.45      740.15     12.61 o 
  -4   2   1       19.57       11.24      2.68 o 
  -3   2   1     4801.42     4478.63     25.29 o 
  -2   2   1     3747.06     3790.48     21.70 o 
  -1   2   1      640.24      685.47      8.61 o 
   0   2   1     2021.24     2044.30     11.27 o 
   1   2   1     1840.19     1968.39     14.89 o 
   2   2   1     1360.51     1525.39     14.09 o 
   3   2   1       86.62       99.16      4.48 o 
   4   2   1     1503.20     1450.10     16.02 o 
   5   2   1      371.68      326.36      8.70 o 
   6   2   1       80.16       84.36      5.49 o 
   7   2   1      177.73      166.13      7.31 o 
   8   2   1       39.05       27.99      4.46 o 
   9   2   1       11.92       23.60      4.61 o 
  10   2   1        8.09        1.79      4.50 o 
  11   2   1        6.57       13.17      5.38 o 
  12   2   1       89.60       76.03      8.43 o 
  13   2   1       51.53       43.05      8.03 o 
  14   2   1        2.99        5.46      5.46 o 
  15   2   1        0.43        0.47      5.33 o 
 -15   3   1       13.40        9.85      6.05 o 
 -14   3   1       14.72       12.18      7.29 o 
 -13   3   1        9.20       19.24      5.47 o 
 -12   3   1       56.24       66.78      7.12 o 
 -11   3   1       27.58       31.98      6.58 o 
 -10   3   1      143.06      132.21      8.58 o 
  -9   3   1       40.25       40.59      5.29 o 
  -8   3   1       39.66       37.33      5.63 o 
  -7   3   1      171.31      188.79      8.04 o 
  -6   3   1       19.04       22.81      3.29 o 
  -5   3   1      634.35      708.76     13.35 o 
  -4   3   1        0.71        0.37      2.12 o 
  -3   3   1      790.90      904.55     13.31 o 
  -2   3   1     1461.47     1708.08     17.01 o 
  -1   3   1      362.66      420.37      8.20 o 
   0   3   1      186.97      163.02      5.89 o 
   1   3   1       60.46       48.58      3.50 o 
   2   3   1    12357.76    12702.68    202.03 o 
   3   3   1      409.38      331.85      8.72 o 
   4   3   1        1.61        1.38      2.94 o 
   5   3   1       11.68       22.47      3.57 o 
   6   3   1      176.10      165.89      7.77 o 
   7   3   1       66.64       62.04      5.51 o 
   8   3   1        5.84       10.47      4.06 o 
   9   3   1       29.24       39.07      5.40 o 
  10   3   1        4.23        5.43      4.68 o 
  11   3   1       55.53       85.98      7.56 o 
  12   3   1       16.26       20.27      5.87 o 
  13   3   1        9.05        3.79      5.74 o 
  14   3   1        1.07        4.84      5.27 o 
  15   3   1       14.26       18.41      6.09 o 
 -14   4   1        2.25        1.93      5.43 o 
 -13   4   1        0.09        0.94      5.85 o 
 -12   4   1       20.29       25.91      6.81 o 
 -11   4   1       10.37       13.32      4.84 o 
 -10   4   1        0.09        0.81      4.77 o 
  -9   4   1       17.99       13.03      4.71 o 
  -8   4   1      190.70      185.34      9.28 o 
  -7   4   1      108.70      109.26      6.84 o 
  -6   4   1       24.68       24.21      4.52 o 
  -5   4   1      637.62      526.51     12.84 o 
  -4   4   1       23.55       38.10      4.03 o 
  -3   4   1       75.72       63.42      4.49 o 
  -2   4   1      530.11      652.02     12.40 o 
  -1   4   1     2306.20     2280.48     22.57 o 
   0   4   1     2286.74     2619.16     16.62 o 
   1   4   1      146.94      140.17      6.30 o 
   2   4   1     1004.07      963.06     15.81 o 
   3   4   1      658.59      673.69     14.02 o 
   4   4   1      228.42      268.09      9.23 o 
   5   4   1        0.49        7.70      3.23 o 
   6   4   1      202.63      184.69      8.84 o 
   7   4   1        5.79       10.55      4.13 o 
   8   4   1       54.70       78.59      6.84 o 
   9   4   1      139.05      156.90      9.75 o 
  10   4   1        0.79        6.74      5.84 o 
  11   4   1       90.39       73.96      8.53 o 
  12   4   1        0.88       13.71      5.18 o 
  13   4   1        0.03        6.31      5.85 o 
  14   4   1       23.70       30.80      6.95 o 
 -13   5   1        3.34        0.00      5.32 o 
 -12   5   1       11.24       17.31      5.53 o 
 -11   5   1        1.65        0.91      4.78 o 
 -10   5   1        2.04       10.41      4.78 o 
  -9   5   1       92.66       82.38      8.01 o 
  -8   5   1        0.30        1.53      4.52 o 
  -7   5   1       56.03       37.80      6.32 o 
  -6   5   1      113.46      129.05      8.37 o 
  -5   5   1        5.03        0.33      3.85 o 
  -4   5   1       25.71       24.15      5.11 o 
  -3   5   1        0.78        0.56      3.13 o 
  -2   5   1       18.07       25.55      3.89 o 
  -1   5   1      167.67      179.26      7.54 o 
   0   5   1        6.41        3.30      4.25 o 
   1   5   1       13.77       16.24      3.39 o 
   2   5   1      385.41      364.82     11.72 o 
   3   5   1        0.01        1.49      3.35 o 
   4   5   1       21.79       25.03      4.53 o 
   5   5   1       89.67       87.40      7.05 o 
   6   5   1       11.28       20.58      5.51 o 
   7   5   1       23.95       29.75      5.57 o 
   8   5   1      119.17      101.66      7.73 o 
   9   5   1       15.23       14.52      5.92 o 
  10   5   1      166.72      158.03     10.80 o 
  11   5   1        1.88        2.42      5.43 o 
  12   5   1        0.11        1.49      5.61 o 
  13   5   1        1.19        1.99      4.79 o 
 -12   6   1       31.29       22.67      6.12 o 
 -11   6   1        0.69        2.37      4.46 o 
 -10   6   1        6.24        0.95      5.60 o 
  -9   6   1        7.17        0.46      5.61 o 
  -8   6   1      109.38       90.24      9.18 o 
  -7   6   1       10.35        2.51      5.61 o 
  -6   6   1      121.56      118.85      9.10 o 
  -5   6   1       33.98       22.73      5.24 o 
  -4   6   1       52.20       70.20      6.95 o 
  -3   6   1       60.29       68.06      6.82 o 
  -2   6   1      123.29      146.01      8.49 o 
  -1   6   1      275.32      294.42     11.60 o 
   0   6   1      408.39      414.47      9.22 o 
   1   6   1        8.22        5.97      4.40 o 
   2   6   1      206.56      219.76     10.51 o 
   3   6   1       44.69       35.67      6.82 o 
   4   6   1       75.28       97.50      7.68 o 
   5   6   1       22.23       28.46      5.85 o 
   6   6   1       73.38       70.82      7.99 o 
   7   6   1       65.67       65.33      7.41 o 
   8   6   1       77.17       90.83      8.60 o 
   9   6   1        0.50        6.11      6.11 o 
  10   6   1        0.27        0.49      6.10 o 
  11   6   1       15.41       24.37      5.84 o 
  12   6   1        1.05        0.99      5.72 o 
 -10   7   1       12.61       13.48      5.59 o 
  -9   7   1        0.03        0.98      5.30 o 
  -8   7   1        4.07        0.45      5.69 o 
  -7   7   1       39.13       42.20      6.89 o 
  -6   7   1        4.73        0.91      5.83 o 
  -5   7   1        0.31        5.73      5.73 o 
  -4   7   1       26.21       24.29      6.77 o 
  -3   7   1      105.33       99.92      9.47 o 
  -2   7   1       30.39       39.92      5.89 o 
  -1   7   1       67.84       69.44      7.42 o 
   0   7   1        1.95        7.64      4.47 o 
   1   7   1        9.99       22.65      5.72 o 
   2   7   1      142.97      149.47      9.81 o 
   3   7   1       52.91       51.17      6.77 o 
   4   7   1       25.40       31.04      6.05 o 
   5   7   1       34.68       37.46      7.29 o 
   6   7   1       42.02       35.28      7.39 o 
   7   7   1      115.64      101.77     10.46 o 
   8   7   1        7.50       15.95      6.34 o 
   9   7   1       30.39       36.03      6.35 o 
  10   7   1        0.06        1.59      5.80 o 
  -8   8   1        0.39        1.48      5.19 o 
  -7   8   1        0.41        0.49      5.91 o 
  -6   8   1       13.90       18.05      5.86 o 
  -5   8   1        0.07        2.51      4.86 o 
  -4   8   1        2.60        1.99      5.59 o 
  -3   8   1        0.12        7.95      4.99 o 
  -2   8   1       12.12        9.48      6.02 o 
  -1   8   1       22.26       21.42      6.49 o 
   0   8   1        7.80        3.50      4.14 o 
   1   8   1       37.71       52.83      7.10 o 
   2   8   1        3.36        4.70      5.12 o 
   3   8   1        6.99       12.08      6.87 o 
   4   8   1        4.03        6.14      6.14 o 
   5   8   1        1.38        0.56      5.60 o 
   6   8   1       24.59       20.90      6.73 o 
   7   8   1        2.29        0.53      6.15 o 
   8   8   1        3.05        0.55      6.08 o 
  -4   9   1        1.50        3.14      5.90 o 
  -3   9   1        1.61        1.05      6.44 o 
  -2   9   1       18.21       19.85      6.96 o 
  -1   9   1        6.40       11.91      6.46 o 
   0   9   1        7.34        8.68      4.57 o 
   1   9   1        3.83        7.09      6.56 o 
   2   9   1       21.60        4.30      7.63 o 
   3   9   1       10.65       28.61      6.50 o 
   4   9   1        6.74       15.88      5.94 o 
 -16   0   2       14.00       21.27      5.47 o 
 -14   0   2        2.28        5.00      5.15 o 
 -12   0   2      497.70      454.80     16.12 o 
 -10   0   2      135.68      135.82      8.32 o 
  -8   0   2     2748.15     2925.34     28.55 o 
  -6   0   2      681.62      645.66     11.99 o 
  -4   0   2    11564.91    11894.07    174.21 o 
  -2   0   2     1868.17     1884.25     12.93 o 
   0   0   2     1727.06     1746.71     76.62 o 
   2   0   2     1332.22     1549.54     12.03 o 
   4   0   2     1601.49     1605.25     15.60 o 
   6   0   2     1266.67     1249.11     17.15 o 
   8   0   2      248.93      241.00      9.52 o 
  10   0   2       10.91       12.93      4.88 o 
  12   0   2       88.14       83.19      8.28 o 
  14   0   2        5.16        9.93      5.73 o 
  16   0   2        4.29       13.56      4.54 o 
 -16   1   2        5.56        2.54      5.74 o 
 -15   1   2       19.23       14.36      6.12 o 
 -14   1   2       49.76       56.57      7.78 o 
 -13   1   2        0.76        0.00      5.25 o 
 -12   1   2       91.58      100.57      8.17 o 
 -11   1   2      128.48      125.87      9.47 o 
 -10   1   2      385.49      403.53     13.78 o 
  -9   1   2      227.33      226.83      9.44 o 
  -8   1   2      137.75      117.05      7.01 o 
  -7   1   2     1306.42     1586.81     20.29 o 
  -6   1   2     3132.10     3283.45     26.72 o 
  -5   1   2      113.59       99.39      4.98 o 
  -4   1   2       20.36       26.10      2.79 o 
  -3   1   2     1736.49     1701.44     14.27 o 
  -2   1   2       17.23       25.04      1.92 o 
  -1   1   2     6410.82     6479.22     97.67 o 
   0   1   2     9741.49     9767.42    153.57 o 
   1   1   2      874.19      892.42      8.74 o 
   2   1   2     3820.75     3886.12     20.33 o 
   3   1   2     1096.62     1176.85     12.34 o 
   4   1   2     5255.84     5327.68     29.22 o 
   5   1   2       19.64       19.26      3.31 o 
   6   1   2        5.51       15.88      2.75 o 
   7   1   2      101.19       77.07      5.26 o 
   8   1   2        7.41        2.80      3.26 o 
   9   1   2      222.60      239.09     10.41 o 
  10   1   2       19.89       27.24      4.78 o 
  11   1   2       13.81       12.74      5.11 o 
  12   1   2        1.11        4.39      4.39 o 
  13   1   2       42.26       49.96      8.05 o 
  14   1   2        1.17        5.84      4.79 o 
  15   1   2        5.39       16.42      4.93 o 
  16   1   2        0.30        5.38      5.38 o 
 -15   2   2       10.02        5.65      6.30 o 
 -14   2   2        5.58        5.52      6.00 o 
 -13   2   2        1.89        1.90      5.30 o 
 -12   2   2       13.95       21.94      5.53 o 
 -11   2   2      134.84      164.62     10.05 o 
 -10   2   2      428.09      459.74     14.53 o 
  -9   2   2       41.07       34.83      5.18 o 
  -8   2   2       22.52       20.79      3.88 o 
  -7   2   2      247.33      267.17      9.53 o 
  -6   2   2     2059.59     2056.94     22.05 o 
  -5   2   2        9.57       16.04      2.86 o 
  -4   2   2      510.88      393.12      8.59 o 
  -3   2   2      732.77      785.13     11.08 o 
  -2   2   2       12.28       21.36      2.22 o 
  -1   2   2      957.11      990.01     10.79 o 
   0   2   2        1.15        3.18      1.74 o 
   1   2   2     1743.47     1839.64     15.03 o 
   2   2   2     2473.27     2422.53     18.31 o 
   3   2   2      277.11      249.41      6.65 o 
   4   2   2      233.90      191.22      6.47 o 
   5   2   2      913.75     1002.99     14.72 o 
   6   2   2      998.66     1014.34     16.01 o 
   7   2   2      122.64      131.90      6.99 o 
   8   2   2        0.15        5.90      3.48 o 
   9   2   2      278.93      272.45     11.18 o 
  10   2   2       19.68       15.26      4.94 o 
  11   2   2       19.32       32.74      5.72 o 
  12   2   2      151.12      161.85     11.21 o 
  13   2   2        0.11        4.25      5.57 o 
  14   2   2        0.05        6.86      4.38 o 
  15   2   2       11.59        7.41      5.33 o 
 -15   3   2        0.19        3.46      4.97 o 
 -14   3   2       12.57       20.00      5.82 o 
 -13   3   2       39.81       51.70      6.45 o 
 -12   3   2        0.51        0.87      5.15 o 
 -11   3   2        4.62        6.19      5.19 o 
 -10   3   2       29.36       25.30      5.46 o 
  -9   3   2       14.28       26.34      4.85 o 
  -8   3   2        6.91        7.07      3.82 o 
  -7   3   2       19.97       34.03      4.71 o 
  -6   3   2       12.26        5.14      3.04 o 
  -5   3   2       29.45       34.58      4.56 o 
  -4   3   2      116.88      118.99      5.42 o 
  -3   3   2      550.53      585.70     10.96 o 
  -2   3   2       69.70       88.95      4.48 o 
  -1   3   2       34.02       32.73      3.29 o 
   0   3   2      652.85      708.89      7.73 o 
   1   3   2      291.65      297.26      7.60 o 
   2   3   2      895.84      815.41     12.77 o 
   3   3   2      275.89      231.97      7.59 o 
   4   3   2      482.48      484.80     11.21 o 
   5   3   2     1242.76     1265.67     18.18 o 
   6   3   2      358.55      341.74     10.77 o 
   7   3   2       46.19       34.31      5.17 o 
   8   3   2       24.67       24.54      4.97 o 
   9   3   2      117.53      108.35      7.95 o 
  10   3   2      162.49      164.33      9.76 o 
  11   3   2        1.70        5.17      5.17 o 
  12   3   2        9.90       12.40      5.71 o 
  13   3   2        0.04       10.11      4.81 o 
  14   3   2        9.52        4.41      5.60 o 
  15   3   2        3.65        1.49      5.14 o 
 -14   4   2        4.53        2.38      5.23 o 
 -13   4   2        0.68        0.94      5.12 o 
 -12   4   2        3.11        3.20      5.02 o 
 -11   4   2       52.61       67.64      7.27 o 
 -10   4   2       70.75       93.34      7.99 o 
  -9   4   2       33.91       40.99      5.71 o 
  -8   4   2        0.13        1.37      4.02 o 
  -7   4   2       25.58       21.21      4.89 o 
  -6   4   2      134.76      163.02      8.42 o 
  -5   4   2       65.98       57.75      5.15 o 
  -4   4   2        4.70        1.24      2.70 o 
  -3   4   2       16.85       25.19      3.15 o 
  -2   4   2      156.09      162.65      6.70 o 
  -1   4   2      175.75      158.28      6.54 o 
   0   4   2        9.47        6.43      2.00 o 
   1   4   2      707.93      785.28     13.86 o 
   2   4   2       84.07       70.94      4.94 o 
   3   4   2        8.84       13.01      3.51 o 
   4   4   2       73.80       84.37      5.97 o 
   5   4   2        1.11        2.85      3.76 o 
   6   4   2      166.35      165.99      8.57 o 
   7   4   2       79.19       64.07      6.43 o 
   8   4   2       96.42      109.93      8.01 o 
   9   4   2      218.79      187.37     11.18 o 
  10   4   2       42.73       33.75      6.35 o 
  11   4   2        5.72        9.22      4.80 o 
  12   4   2        0.57        5.33      5.54 o 
  13   4   2       16.41       14.81      5.78 o 
  14   4   2        6.92        4.45      5.89 o 
 -13   5   2        0.06        5.60      5.60 o 
 -12   5   2        0.11        5.40      5.40 o 
 -11   5   2       17.80       12.36      5.67 o 
 -10   5   2        9.18        6.60      5.76 o 
  -9   5   2       78.06       58.78      7.67 o 
  -8   5   2        0.00        5.43      5.43 o 
  -7   5   2        0.35        1.11      4.64 o 
  -6   5   2       36.57       32.49      5.14 o 
  -5   5   2       57.87       60.15      5.92 o 
  -4   5   2       57.35       65.13      5.30 o 
  -3   5   2       75.81       69.80      5.71 o 
  -2   5   2      166.96      178.51      7.78 o 
  -1   5   2      275.83      292.95      9.63 o 
   0   5   2      239.50      216.80      6.64 o 
   1   5   2      134.99      143.98      7.12 o 
   2   5   2       26.24       30.61      5.41 o 
   3   5   2      394.01      417.44     12.50 o 
   4   5   2        0.19        0.34      3.43 o 
   5   5   2       12.41        2.42      3.75 o 
   6   5   2       65.40       74.51      6.39 o 
   7   5   2       31.13       18.51      5.06 o 
   8   5   2       23.48       40.03      5.74 o 
   9   5   2       94.82       89.60      8.82 o 
  10   5   2        1.01        1.91      5.82 o 
  11   5   2       38.65       38.31      7.41 o 
  12   5   2        1.92        0.52      5.17 o 
  13   5   2        2.32        5.52      5.04 o 
 -12   6   2       10.45       19.51      5.43 o 
 -11   6   2        0.01        0.47      5.39 o 
 -10   6   2       46.26       41.32      6.89 o 
  -9   6   2       24.72       17.39      6.95 o 
  -8   6   2        5.38        1.34      5.96 o 
  -7   6   2       21.81       22.51      6.02 o 
  -6   6   2      125.61      103.93      8.88 o 
  -5   6   2      101.99       90.78      8.52 o 
  -4   6   2      121.50      101.31      7.93 o 
  -3   6   2     1241.89     1280.19     23.45 o 
  -2   6   2      588.26      600.81     15.90 o 
  -1   6   2       14.61       20.92      5.32 o 
   0   6   2        1.25        0.91      3.65 o 
   1   6   2       57.31       58.87      6.69 o 
   2   6   2      616.19      660.43     17.25 o 
   3   6   2      196.86      183.46     10.22 o 
   4   6   2       16.75        9.25      5.25 o 
   5   6   2      352.40      395.37     14.47 o 
   6   6   2       80.86       97.28      8.91 o 
   7   6   2       29.64       40.66      7.15 o 
   8   6   2        1.15        3.81      6.15 o 
   9   6   2       79.93       83.28      9.07 o 
  10   6   2       99.69      106.48      9.87 o 
  11   6   2       52.05       42.66      8.71 o 
  12   6   2       18.42       14.35      5.68 o 
 -10   7   2        1.09        3.87      5.35 o 
  -9   7   2        0.29        6.01      6.01 o 
  -8   7   2        7.23       14.01      5.62 o 
  -7   7   2       58.46       56.05      7.52 o 
  -6   7   2        3.06        0.49      5.33 o 
  -5   7   2        0.28        0.94      5.20 o 
  -4   7   2       84.17       50.96      8.22 o 
  -3   7   2      473.49      508.86     16.41 o 
  -2   7   2      118.37      140.90     10.12 o 
  -1   7   2        0.64        5.48      5.48 o 
   0   7   2       24.27       30.06      5.71 o 
   1   7   2      123.04      144.92      9.57 o 
   2   7   2      223.38      256.24     12.21 o 
   3   7   2       12.04        9.63      4.96 o 
   4   7   2      282.44      280.18     13.35 o 
   5   7   2        0.94        2.30      5.33 o 
   6   7   2        1.18        6.79      5.72 o 
   7   7   2        0.01        7.04      6.55 o 
   8   7   2      100.49      110.46     10.09 o 
   9   7   2        0.16        7.36      5.54 o 
  10   7   2        1.86        6.33      5.88 o 
  -8   8   2        0.35        6.98      4.95 o 
  -7   8   2        9.37       11.61      5.80 o 
  -6   8   2        0.76        1.02      6.32 o 
  -5   8   2        1.46        3.05      4.94 o 
  -4   8   2       23.20       38.38      6.74 o 
  -3   8   2       14.99       17.58      6.27 o 
  -2   8   2        4.08        4.00      5.77 o 
  -1   8   2        0.23        6.15      6.15 o 
   0   8   2       46.12       51.26      4.88 o 
   1   8   2        1.26        5.40      5.40 o 
   2   8   2       11.42        0.91      6.10 o 
   3   8   2       27.69       14.19      6.70 o 
   4   8   2        5.31        6.27      6.27 o 
   5   8   2        0.07        5.54      5.54 o 
   6   8   2        0.04        3.63      5.86 o 
   7   8   2        0.67        9.00      5.49 o 
   8   8   2        9.19        4.80      6.71 o 
  -4   9   2        2.09        8.51      5.45 o 
  -3   9   2       12.31       10.16      6.55 o 
  -2   9   2        8.46        2.71      5.87 o 
  -1   9   2        0.47        3.75      5.30 o 
   0   9   2       13.20       13.44      4.93 o 
   1   9   2        9.14       16.68      5.73 o 
   2   9   2       12.22       16.00      6.17 o 
   3   9   2       16.66       16.67      7.93 o 
   4   9   2        0.05        2.65      5.58 o 
 -15   0   3       27.44       17.60      5.68 o 
 -13   0   3       66.41       52.49      7.31 o 
 -11   0   3      427.32      366.11     13.52 o 
  -9   0   3     1170.62     1241.77     20.76 o 
  -7   0   3      134.53      135.68      6.56 o 
  -5   0   3     1180.18     1228.30     15.53 o 
  -3   0   3     5166.48     5322.72    109.98 o 
  -1   0   3    21977.64    22610.96    199.82 o 
   1   0   3     8145.46     8224.69    118.68 o 
   3   0   3     2330.40     2162.02     17.33 o 
   5   0   3     1365.49     1384.85     16.94 o 
   7   0   3       95.09       67.20      5.50 o 
   9   0   3      115.54       98.39      7.38 o 
  11   0   3        5.45        1.25      4.67 o 
  13   0   3        6.77       15.82      5.58 o 
  15   0   3       18.98       27.99      6.61 o 
 -16   1   3        1.95        0.99      4.43 o 
 -15   1   3       24.59       22.88      5.66 o 
 -14   1   3      117.93      131.15      9.73 o 
 -13   1   3      108.71       85.62      8.87 o 
 -12   1   3       32.03       44.12      7.19 o 
 -11   1   3       35.36       27.85      5.82 o 
 -10   1   3      160.80      179.62     10.05 o 
  -9   1   3      230.76      245.47     10.70 o 
  -8   1   3        2.68        5.03      3.34 o 
  -7   1   3      799.09      663.53     13.88 o 
  -6   1   3      140.76      153.23      6.66 o 
  -5   1   3      489.16      530.16     10.58 o 
  -4   1   3      250.90      257.99      6.63 o 
  -3   1   3      629.38      525.65      8.57 o 
  -2   1   3     1418.20     1358.87     12.50 o 
  -1   1   3      136.86      117.52      3.63 o 
   0   1   3     1970.68     2008.94      9.95 o 
   1   1   3      376.70      408.27      6.71 o 
   2   1   3        2.12        1.02      1.41 o 
   3   1   3      401.90      368.23      7.73 o 
   4   1   3     3282.62     3179.81     23.40 o 
   5   1   3      363.15      267.88      7.80 o 
   6   1   3      214.63      286.06      8.81 o 
   7   1   3      391.79      452.10     11.91 o 
   8   1   3       81.22       77.94      6.21 o 
   9   1   3       30.23       43.43      6.02 o 
  10   1   3       44.33       41.34      6.50 o 
  11   1   3       10.89        5.70      5.05 o 
  12   1   3       14.02       23.99      5.77 o 
  13   1   3        8.50        1.90      5.36 o 
  14   1   3        8.99       18.27      6.07 o 
  15   1   3        1.56        1.52      5.95 o 
 -15   2   3        3.00        4.62      5.26 o 
 -14   2   3        6.43        9.00      5.18 o 
 -13   2   3       62.63       59.30      8.12 o 
 -12   2   3      132.96      122.93      9.41 o 
 -11   2   3        0.02       14.17      4.18 o 
 -10   2   3       10.36       12.81      5.22 o 
  -9   2   3       66.10       84.05      6.40 o 
  -8   2   3       46.00       43.73      5.14 o 
  -7   2   3       98.96       88.63      5.13 o 
  -6   2   3       22.10       32.11      3.48 o 
  -5   2   3      120.28      129.45      5.78 o 
  -4   2   3     1018.42     1231.28     14.92 o 
  -3   2   3      722.87      694.37     10.93 o 
  -2   2   3        5.71        6.26      1.82 o 
  -1   2   3      183.13      137.91      4.51 o 
   0   2   3     3234.98     3321.12     14.82 o 
   1   2   3     3301.37     3114.34     20.84 o 
   2   2   3       74.46       82.11      4.83 o 
   3   2   3      726.90      768.24     11.98 o 
   4   2   3      594.21      508.45     10.77 o 
   5   2   3      988.79      952.80     15.07 o 
   6   2   3       20.63       24.96      3.88 o 
   7   2   3      549.85      581.17     14.19 o 
   8   2   3      132.69      188.02      9.07 o 
   9   2   3      183.26      172.53      9.59 o 
  10   2   3       33.42       31.73      6.19 o 
  11   2   3      300.78      315.06     13.78 o 
  12   2   3      159.07      150.63     10.75 o 
  13   2   3       41.63       44.45      7.07 o 
  14   2   3        0.09        5.64      5.64 o 
  15   2   3        0.06        4.94      5.22 o 
 -15   3   3        0.44        3.93      4.93 o 
 -14   3   3        2.72       18.06      5.09 o 
 -13   3   3        5.71        0.46      5.02 o 
 -12   3   3       41.38       42.60      8.08 o 
 -11   3   3       29.82       26.74      5.65 o 
 -10   3   3        1.34        4.24      4.81 o 
  -9   3   3        1.73        3.87      4.54 o 
  -8   3   3      257.00      245.69     10.37 o 
  -7   3   3       37.58       41.67      5.08 o 
  -6   3   3       16.72       17.56      3.99 o 
  -5   3   3      177.25      221.21      7.96 o 
  -4   3   3      751.26      744.42     13.69 o 
  -3   3   3      264.92      241.62      7.32 o 
  -2   3   3     2805.05     2725.35     22.83 o 
  -1   3   3     6759.81     7134.98     36.08 o 
   0   3   3       78.46      106.29      4.33 o 
   1   3   3     1228.77     1480.16     16.75 o 
   2   3   3      655.53      594.69     11.25 o 
   3   3   3      813.30      731.41     13.13 o 
   4   3   3        2.26        8.34      3.11 o 
   5   3   3     1139.71     1220.99     17.98 o 
   6   3   3       67.19       60.66      5.76 o 
   7   3   3      775.76      804.80     17.49 o 
   8   3   3       27.76       29.03      5.40 o 
   9   3   3      122.07      128.95      8.68 o 
  10   3   3        2.43       12.62      4.81 o 
  11   3   3       60.54       57.30      7.35 o 
  12   3   3       80.80       61.87      8.13 o 
  13   3   3       45.97       48.88      7.55 o 
  14   3   3        0.05        4.48      5.38 o 
  15   3   3        2.35        5.42      5.37 o 
 -14   4   3        1.78        4.81      5.64 o 
 -13   4   3        7.27        1.92      5.81 o 
 -12   4   3       17.51       24.49      5.95 o 
 -11   4   3        4.10        9.69      5.36 o 
 -10   4   3      201.58      177.71     10.94 o 
  -9   4   3      229.25      226.25     10.95 o 
  -8   4   3       19.36       16.99      5.50 o 
  -7   4   3      299.04      292.82     11.65 o 
  -6   4   3       70.97       50.30      5.69 o 
  -5   4   3      327.13      412.67     11.77 o 
  -4   4   3      163.65      157.39      7.49 o 
  -3   4   3        0.00        0.96      2.79 o 
  -2   4   3       51.39       73.54      4.81 o 
  -1   4   3      488.64      543.91     11.65 o 
   0   4   3       93.16       88.20      5.03 o 
   1   4   3       39.81       25.81      3.34 o 
   2   4   3      171.73      163.66      7.25 o 
   3   4   3      156.61      159.11      7.09 o 
   4   4   3     1196.44     1332.74     19.89 o 
   5   4   3       67.28       58.53      5.95 o 
   6   4   3       99.69       96.96      7.40 o 
   7   4   3       61.66       71.23      6.42 o 
   8   4   3        2.01        7.60      3.95 o 
   9   4   3        0.27        6.02      6.02 o 
  10   4   3      113.86      109.48      8.92 o 
  11   4   3        6.47        7.48      6.02 o 
  12   4   3       12.15        4.87      5.47 o 
  13   4   3        6.41       10.00      5.10 o 
  14   4   3        0.46        2.51      5.02 o 
 -13   5   3        3.54        5.78      5.78 o 
 -12   5   3        4.34        7.12      4.73 o 
 -11   5   3        3.37        0.46      5.69 o 
 -10   5   3       32.82       40.21      6.90 o 
  -9   5   3       17.88       32.30      5.87 o 
  -8   5   3      462.37      384.94     14.98 o 
  -7   5   3       16.88       17.03      5.68 o 
  -6   5   3      228.81      209.96     10.39 o 
  -5   5   3        5.07        5.69      3.85 o 
  -4   5   3       59.53       54.92      5.33 o 
  -3   5   3       65.71       64.69      5.61 o 
  -2   5   3      159.51      166.62      7.75 o 
  -1   5   3      299.14      317.86     10.22 o 
   0   5   3      239.97      236.15      6.41 o 
   1   5   3       71.89       60.97      5.45 o 
   2   5   3      225.74      223.37      9.59 o 
   3   5   3       36.75       32.89      4.55 o 
   4   5   3        9.21        9.81      4.37 o 
   5   5   3       45.86       52.83      6.00 o 
   6   5   3        0.67        0.00      3.85 o 
   7   5   3        0.29        3.17      4.21 o 
   8   5   3        8.87       13.27      5.48 o 
   9   5   3        1.86        0.45      4.84 o 
  10   5   3        0.42        4.29      5.92 o 
  11   5   3        7.39       18.39      5.59 o 
  12   5   3        1.55        6.11      4.99 o 
  13   5   3        1.93        6.56      5.86 o 
 -12   6   3        0.92        4.34      5.17 o 
 -11   6   3        9.15        1.43      5.84 o 
 -10   6   3        1.00        7.63      5.31 o 
  -9   6   3        3.16        1.84      5.31 o 
  -8   6   3       77.78       69.77      8.60 o 
  -7   6   3      245.86      251.06     12.21 o 
  -6   6   3       37.78       22.09      6.88 o 
  -5   6   3       40.82       31.16      6.37 o 
  -4   6   3       36.42       50.30      6.67 o 
  -3   6   3      531.75      494.56     15.26 o 
  -2   6   3      128.82      127.02      8.45 o 
  -1   6   3        3.40        2.07      5.45 o 
   0   6   3       99.71      104.36      5.29 o 
   1   6   3      525.09      519.95     15.02 o 
   2   6   3      849.34      838.57     20.23 o 
   3   6   3       55.37       53.15      7.17 o 
   4   6   3       21.83       35.02      5.84 o 
   5   6   3      347.16      369.72     14.30 o 
   6   6   3       18.24       20.15      6.49 o 
   7   6   3       14.91        8.18      5.86 o 
   8   6   3        2.20        0.95      6.13 o 
   9   6   3       10.59        5.45      6.38 o 
  10   6   3        0.29        1.01      5.95 o 
  11   6   3        0.07        7.76      5.14 o 
  12   6   3        2.08        2.58      5.62 o 
 -10   7   3        3.88        5.87      5.08 o 
  -9   7   3        4.53        3.92      4.91 o 
  -8   7   3        4.02        3.90      5.55 o 
  -7   7   3        0.07        4.84      5.59 o 
  -6   7   3       17.00        9.94      6.72 o 
  -5   7   3       16.89       23.65      5.51 o 
  -4   7   3       24.91       17.66      6.25 o 
  -3   7   3        4.87       13.71      5.76 o 
  -2   7   3        8.70       20.29      6.16 o 
  -1   7   3      443.69      394.22     14.56 o 
   0   7   3      452.30      407.04     10.33 o 
   1   7   3      314.30      309.60     13.42 o 
   2   7   3       61.23       59.61      8.36 o 
   3   7   3      168.17      188.97     11.81 o 
   4   7   3      174.77      194.73     12.17 o 
   5   7   3       31.52       20.51      6.69 o 
   6   7   3        4.66        1.42      5.32 o 
   7   7   3       56.06       62.67      7.63 o 
   8   7   3       21.31       20.99      6.73 o 
   9   7   3        6.68        2.61      6.65 o 
  10   7   3        0.39        4.17      5.34 o 
  -8   8   3       12.09       19.20      5.43 o 
  -7   8   3        0.29        5.96      5.96 o 
  -6   8   3        3.13       12.85      6.33 o 
  -5   8   3        5.71        6.16      6.00 o 
  -4   8   3       40.19       17.34      6.78 o 
  -3   8   3        2.59        3.05      5.40 o 
  -2   8   3        8.08       13.40      6.48 o 
  -1   8   3        2.07        3.39      6.38 o 
   0   8   3        1.83        3.09      3.61 o 
   1   8   3       17.35        5.50      5.90 o 
   2   8   3       19.94       25.87      6.74 o 
   3   8   3        1.03        1.12      5.45 o 
   4   8   3        1.72        5.77      6.15 o 
   5   8   3       27.07       26.81      6.29 o 
   6   8   3        3.69        1.56      6.07 o 
   7   8   3        1.33        8.82      5.35 o 
   8   8   3       16.33       26.63      6.95 o 
  -4   9   3        2.43        4.24      5.75 o 
  -3   9   3        1.63        3.76      5.54 o 
  -2   9   3        9.35        6.38      5.69 o 
  -1   9   3       10.37        6.28      6.86 o 
   0   9   3        0.33        5.71      4.01 o 
   1   9   3        0.95        1.91      5.95 o 
   2   9   3        1.46       10.48      5.54 o 
   3   9   3        0.31        5.23      6.47 o 
   4   9   3        6.16        0.00      6.87 o 
 -16   0   4       42.59       42.80      6.57 o 
 -14   0   4        5.58        2.98      5.03 o 
 -12   0   4       90.35       89.59      8.13 o 
 -10   0   4      255.39      311.59     11.99 o 
  -8   0   4      404.22      470.09     12.54 o 
  -6   0   4      106.77      104.92      5.35 o 
  -4   0   4       47.74       58.52      3.70 o 
  -2   0   4      364.58      366.93      6.90 o 
   0   0   4    20917.59    20938.61    330.20 o 
   2   0   4    35939.19    36957.75    319.17 o 
   4   0   4     2083.39     2303.36     20.90 o 
   6   0   4     3388.51     3272.07     29.08 o 
   8   0   4     2719.59     2810.03     31.09 o 
  10   0   4        8.08       12.17      4.50 o 
  12   0   4      305.02      331.18     14.28 o 
  14   0   4        0.38        3.03      5.53 o 
 -16   1   4        7.85       11.47      5.09 o 
 -15   1   4       10.01        9.69      5.87 o 
 -14   1   4       29.62       19.56      6.39 o 
 -13   1   4        9.53        5.06      5.82 o 
 -12   1   4       21.17       17.77      5.77 o 
 -11   1   4        0.97        4.82      5.23 o 
 -10   1   4      404.08      372.73     13.74 o 
  -9   1   4       33.41       41.46      6.49 o 
  -8   1   4      406.81      463.91     13.32 o 
  -7   1   4       32.86       39.68      4.48 o 
  -6   1   4      795.77      651.07     13.44 o 
  -5   1   4      843.78      837.46     13.76 o 
  -4   1   4      487.84      405.27      9.00 o 
  -3   1   4     1754.88     1728.98     16.39 o 
  -2   1   4      399.53      343.01      7.02 o 
  -1   1   4     2700.92     2896.58     19.20 o 
   0   1   4      774.17      701.32      6.58 o 
   1   1   4     4826.61     4612.53     24.70 o 
   2   1   4     1400.89     1373.87     14.19 o 
   3   1   4       32.97       37.51      3.08 o 
   4   1   4       85.24       76.16      4.59 o 
   5   1   4      117.08       89.79      5.13 o 
   6   1   4       20.32       12.15      2.99 o 
   7   1   4      469.36      419.54     11.74 o 
   8   1   4      288.42      269.54     10.68 o 
   9   1   4       78.45       67.64      6.66 o 
  10   1   4        8.83       10.67      5.01 o 
  11   1   4      235.44      221.50     11.81 o 
  12   1   4       56.87       59.76      8.30 o 
  13   1   4        2.82        6.06      6.06 o 
  14   1   4       76.32       80.10      9.37 o 
  15   1   4        0.58        2.49      4.55 o 
 -15   2   4       10.43        1.52      6.63 o 
 -14   2   4        2.07        2.51      6.37 o 
 -13   2   4        1.06        4.98      4.98 o 
 -12   2   4       30.53       39.91      6.38 o 
 -11   2   4      111.94      125.69      9.30 o 
 -10   2   4        2.01        4.15      4.61 o 
  -9   2   4      179.28      177.78      9.26 o 
  -8   2   4      449.63      410.14     12.89 o 
  -7   2   4       48.44       31.09      4.79 o 
  -6   2   4      209.46      190.01      7.92 o 
  -5   2   4       92.30      124.74      5.79 o 
  -4   2   4       53.36       37.20      3.61 o 
  -3   2   4        4.88       12.51      2.32 o 
  -2   2   4      311.84      279.71      7.02 o 
  -1   2   4       68.90       59.94      3.51 o 
   0   2   4     1153.94      885.15      8.40 o 
   1   2   4     2485.24     2385.79     19.56 o 
   2   2   4     1006.73     1014.43     13.38 o 
   3   2   4     2504.79     2643.77     22.36 o 
   4   2   4        8.01       13.54      3.39 o 
   5   2   4      171.37      182.16      7.37 o 
   6   2   4      114.66      123.66      6.78 o 
   7   2   4        7.72        6.28      3.57 o 
   8   2   4       24.75       21.08      4.99 o 
   9   2   4       27.68       23.53      5.13 o 
  10   2   4        0.98        4.95      4.95 o 
  11   2   4      112.21      133.55      9.17 o 
  12   2   4        4.90        6.91      6.01 o 
  13   2   4       28.50       25.70      6.68 o 
  14   2   4        2.45        0.51      5.21 o 
  15   2   4        0.16        1.49      4.81 o 
 -15   3   4        0.80        0.00      4.34 o 
 -14   3   4        7.23       13.74      5.45 o 
 -13   3   4        5.70        5.72      5.52 o 
 -12   3   4       13.02       16.85      5.25 o 
 -11   3   4        0.01        4.27      4.72 o 
 -10   3   4       28.41       22.48      5.40 o 
  -9   3   4        9.53       15.93      4.63 o 
  -8   3   4      101.88      121.48      7.83 o 
  -7   3   4      294.39      291.44     10.52 o 
  -6   3   4      151.60      153.37      7.54 o 
  -5   3   4       31.62       21.32      3.57 o 
  -4   3   4      504.29      530.82     11.94 o 
  -3   3   4      593.27      598.96     11.95 o 
  -2   3   4      940.01     1015.95     14.63 o 
  -1   3   4      722.34      817.68     12.98 o 
   0   3   4       91.03       96.79      4.94 o 
   1   3   4      258.61      275.87      7.86 o 
   2   3   4      866.61     1082.50     15.41 o 
   3   3   4     1039.85     1022.55     15.87 o 
   4   3   4       55.91       48.16      4.53 o 
   5   3   4        5.97        5.61      3.02 o 
   6   3   4        0.41        0.57      3.80 o 
   7   3   4      719.41      771.03     17.33 o 
   8   3   4        0.75        4.52      3.94 o 
   9   3   4        5.85        7.31      4.36 o 
  10   3   4        0.54        0.40      4.85 o 
  11   3   4        0.00        1.35      5.55 o 
  12   3   4       10.99       12.84      6.09 o 
  13   3   4        4.20       12.84      5.43 o 
  14   3   4        0.02        3.98      5.68 o 
 -14   4   4        0.88        1.47      5.24 o 
 -13   4   4        9.11        1.47      5.98 o 
 -12   4   4        0.47        1.86      5.18 o 
 -11   4   4        2.98        0.42      5.26 o 
 -10   4   4        0.03        4.23      5.06 o 
  -9   4   4        9.28        9.48      4.96 o 
  -8   4   4       47.44       43.29      6.05 o 
  -7   4   4      109.73       92.51      7.40 o 
  -6   4   4      362.94      360.44     12.01 o 
  -5   4   4       12.27       22.81      4.20 o 
  -4   4   4       95.61      111.52      6.85 o 
  -3   4   4      139.18      150.25      7.08 o 
  -2   4   4      557.38      525.37     11.91 o 
  -1   4   4      434.53      492.20     11.69 o 
   0   4   4       15.84       22.94      2.62 o 
   1   4   4      155.10      186.44      7.91 o 
   2   4   4      231.62      207.40      8.36 o 
   3   4   4      218.79      260.51      9.40 o 
   4   4   4        1.15        4.75      3.86 o 
   5   4   4       18.59       34.10      4.63 o 
   6   4   4       14.11       19.06      4.84 o 
   7   4   4        0.02        6.10      3.51 o 
   8   4   4       17.76       17.08      4.90 o 
   9   4   4      111.80       98.65      8.85 o 
  10   4   4        5.83        1.36      5.96 o 
  11   4   4        4.47        8.58      5.70 o 
  12   4   4        0.02        1.01      5.83 o 
  13   4   4        4.57        1.50      5.83 o 
  14   4   4        3.98        2.01      5.94 o 
 -13   5   4       13.26       15.46      5.58 o 
 -12   5   4       40.14       49.23      7.31 o 
 -11   5   4       46.81       41.57      7.40 o 
 -10   5   4       56.29       43.34      7.15 o 
  -9   5   4      138.93      122.55     10.30 o 
  -8   5   4       44.14       52.11      6.85 o 
  -7   5   4       78.04       79.60      7.87 o 
  -6   5   4      215.44      239.48     11.05 o 
  -5   5   4        2.51        1.07      4.05 o 
  -4   5   4        0.55        1.63      3.74 o 
  -3   5   4        3.22        2.48      3.97 o 
  -2   5   4       88.27       92.62      6.52 o 
  -1   5   4        8.86        6.61      3.44 o 
   0   5   4      200.83      184.41      5.97 o 
   1   5   4       12.78       14.64      3.45 o 
   2   5   4       40.84       44.47      5.39 o 
   3   5   4      141.25      182.89      9.32 o 
   4   5   4       15.13       11.56      4.15 o 
   5   5   4       62.43       50.48      6.60 o 
   6   5   4       13.09       22.83      4.91 o 
   7   5   4       13.37        4.06      4.64 o 
   8   5   4        0.08        0.86      5.24 o 
   9   5   4      114.60      121.00      9.36 o 
  10   5   4       36.80       38.18      7.66 o 
  11   5   4        0.03        6.10      6.10 o 
  12   5   4        2.57        6.07      6.07 o 
  13   5   4        3.75       10.16      5.14 o 
 -12   6   4        3.71        2.89      5.30 o 
 -11   6   4        3.94        0.49      5.98 o 
 -10   6   4       20.01        7.74      5.87 o 
  -9   6   4       12.89       11.40      5.44 o 
  -8   6   4        3.42        0.92      6.26 o 
  -7   6   4      140.38      163.75     10.50 o 
  -6   6   4        8.98       16.65      6.25 o 
  -5   6   4       66.61       43.54      7.31 o 
  -4   6   4       52.37       66.24      6.95 o 
  -3   6   4      116.72      126.93      9.15 o 
  -2   6   4        0.36        3.26      4.75 o 
  -1   6   4      219.42      241.93     10.76 o 
   0   6   4      101.71      136.68      6.06 o 
   1   6   4        8.98       19.70      5.62 o 
   2   6   4       83.15       80.11      7.86 o 
   3   6   4        1.86        4.87      5.17 o 
   4   6   4        1.02        2.03      5.14 o 
   5   6   4       70.69       58.62      7.28 o 
   6   6   4        0.00        0.44      4.73 o 
   7   6   4       11.67       10.06      5.31 o 
   8   6   4       30.49       38.71      6.36 o 
   9   6   4        0.00        6.15      6.15 o 
  10   6   4        1.04        3.07      5.99 o 
  11   6   4        3.23        4.15      5.68 o 
 -10   7   4        1.30        3.00      5.73 o 
  -9   7   4        1.12        2.51      5.80 o 
  -8   7   4        0.12        7.47      5.10 o 
  -7   7   4        6.61        0.96      5.71 o 
  -6   7   4       31.36       26.11      7.61 o 
  -5   7   4        5.64       12.30      5.74 o 
  -4   7   4      138.18      160.92     10.49 o 
  -3   7   4       32.03       23.78      6.94 o 
  -2   7   4       25.11       26.08      5.75 o 
  -1   7   4       13.09        8.02      6.12 o 
   0   7   4       35.85       39.09      7.51 o 
   1   7   4       29.87       33.25      6.58 o 
   2   7   4       51.29       62.90      7.59 o 
   3   7   4        1.34        4.88      5.79 o 
   4   7   4       32.30       24.96      7.34 o 
   5   7   4       58.26       42.96      8.03 o 
   6   7   4        1.12        4.86      5.99 o 
   7   7   4        6.17        5.46      6.19 o 
   8   7   4        9.39        7.64      6.19 o 
   9   7   4        4.45        3.08      5.92 o 
  10   7   4        3.61        6.22      5.23 o 
  -8   8   4        3.20        3.05      6.01 o 
  -7   8   4        0.15        0.00      6.10 o 
  -6   8   4        6.96       17.15      5.90 o 
  -5   8   4        0.14        3.09      5.41 o 
  -4   8   4       11.11        7.21      5.82 o 
  -3   8   4       20.32       24.75      6.71 o 
  -2   8   4       40.07       41.45      7.35 o 
  -1   8   4       14.54       14.89      6.00 o 
   0   8   4        1.79        1.29      3.87 o 
   1   8   4       12.39       12.40      6.20 o 
   2   8   4       39.30       32.69      6.68 o 
   3   8   4        0.24        4.45      5.97 o 
   4   8   4        4.80        8.66      5.59 o 
   5   8   4        1.17        6.25      5.57 o 
   6   8   4       27.77       15.33      6.38 o 
   7   8   4       12.80        8.71      6.22 o 
  -3   9   4        7.25       11.12      6.04 o 
  -2   9   4        2.62        1.06      6.49 o 
  -1   9   4        1.13        2.04      5.22 o 
   0   9   4        9.07        7.68      4.15 o 
   1   9   4       18.55        7.38      6.19 o 
   2   9   4        5.80       11.56      5.85 o 
   3   9   4       23.44       23.24      7.72 o 
 -15   0   5       17.88        6.75      6.17 o 
 -13   0   5        6.29        5.65      4.38 o 
 -11   0   5        0.00        4.45      4.45 o 
  -9   0   5       75.44       68.99      6.34 o 
  -7   0   5       12.00       20.04      4.19 o 
  -5   0   5     1436.27     1367.22     17.59 o 
  -3   0   5       45.35       41.83      3.11 o 
  -1   0   5     2149.79     2012.69     17.23 o 
   1   0   5     2472.70     2568.17     19.76 o 
   3   0   5     6838.23     6123.10    139.55 o 
   5   0   5       30.94       22.36      3.75 o 
   7   0   5      992.50     1016.29     18.85 o 
   9   0   5      124.50      106.51      7.69 o 
  11   0   5       72.95       77.86      7.99 o 
  13   0   5       36.18       31.83      7.17 o 
  15   0   5       26.34       22.22      6.47 o 
 -15   1   5       22.78       10.90      6.32 o 
 -14   1   5       24.50       15.99      6.37 o 
 -13   1   5        4.09        0.47      4.88 o 
 -12   1   5        3.75       11.34      4.45 o 
 -11   1   5        5.63        6.96      5.18 o 
 -10   1   5      182.09      198.57     10.34 o 
  -9   1   5       16.50        8.29      5.06 o 
  -8   1   5      117.01      119.32      8.18 o 
  -7   1   5        1.51        3.47      3.47 o 
  -6   1   5     1978.38     1947.00     22.67 o 
  -5   1   5      153.53      133.97      6.27 o 
  -4   1   5      156.26      156.66      6.08 o 
  -3   1   5      152.57      151.68      5.69 o 
  -2   1   5        9.16       14.17      3.01 o 
  -1   1   5       73.64       58.97      3.45 o 
   0   1   5       61.69       58.37      2.36 o 
   1   1   5     2593.29     2662.69     20.38 o 
   2   1   5      178.77      213.14      6.34 o 
   3   1   5      248.52      238.87      7.17 o 
   4   1   5      831.32      812.61     13.58 o 
   5   1   5        0.79        1.08      2.78 o 
   6   1   5       31.09       19.28      3.84 o 
   7   1   5        4.04        6.19      3.94 o 
   8   1   5       15.16       12.10      4.39 o 
   9   1   5        2.57        2.81      4.58 o 
  10   1   5       90.50      106.61      8.43 o 
  11   1   5      206.93      206.19     11.64 o 
  12   1   5        0.05        3.67      5.19 o 
  13   1   5       11.05       10.19      6.23 o 
  14   1   5        5.32        4.48      5.71 o 
  15   1   5        3.20        6.01      5.03 o 
 -15   2   5        2.39        5.05      4.91 o 
 -14   2   5        0.70        5.66      5.66 o 
 -13   2   5        5.02        6.78      5.60 o 
 -12   2   5        1.17        0.90      5.34 o 
 -11   2   5       95.44       90.89      8.72 o 
 -10   2   5      130.79      146.49      9.03 o 
  -9   2   5       46.55       37.81      6.26 o 
  -8   2   5       15.30       15.61      4.20 o 
  -7   2   5      200.85      174.39      8.41 o 
  -6   2   5      162.10      160.47      7.58 o 
  -5   2   5      618.91      591.34     12.71 o 
  -4   2   5       56.87       47.95      4.03 o 
  -3   2   5        4.89        1.48      2.41 o 
  -2   2   5       30.03       40.37      3.38 o 
  -1   2   5     1255.64     1104.77     14.29 o 
   0   2   5        4.36        2.70      2.79 o 
   1   2   5       37.62       32.54      3.18 o 
   2   2   5       20.70       14.92      2.49 o 
   3   2   5        0.33        0.76      2.45 o 
   4   2   5        5.12        3.09      3.09 o 
   5   2   5      812.93      870.33     15.94 o 
   6   2   5      810.12      807.11     16.31 o 
   7   2   5       14.79       19.73      4.01 o 
   8   2   5       23.17       36.67      5.67 o 
   9   2   5        2.10        5.58      4.18 o 
  10   2   5       34.23       36.10      6.25 o 
  11   2   5        0.39        5.71      5.54 o 
  12   2   5       13.21        8.92      6.09 o 
  13   2   5        1.19        6.51      6.51 o 
  14   2   5       17.19       13.50      6.18 o 
  15   2   5        2.01        0.99      5.04 o 
 -15   3   5        0.37        3.90      4.62 o 
 -14   3   5        0.64        0.97      4.90 o 
 -13   3   5        1.40        2.44      5.54 o 
 -12   3   5        0.74        5.52      5.52 o 
 -11   3   5       11.07        5.29      5.68 o 
 -10   3   5       86.48       80.50      7.47 o 
  -9   3   5        3.42        5.01      5.01 o 
  -8   3   5      137.56      168.51      9.28 o 
  -7   3   5        4.39        2.84      3.91 o 
  -6   3   5       64.67       56.24      5.11 o 
  -5   3   5      578.35      555.77     13.41 o 
  -4   3   5      277.53      236.47      8.51 o 
  -3   3   5       25.17       14.37      3.42 o 
  -2   3   5      153.45      161.50      6.67 o 
  -1   3   5        5.64       11.14      2.85 o 
   0   3   5      321.20      411.45     18.12 o 
   1   3   5      194.18      243.40      7.90 o 
   2   3   5      146.71      120.85      6.20 o 
   3   3   5       99.58      110.58      7.55 o 
   4   3   5     1814.05     1773.09     22.28 o 
   5   3   5       54.96       44.18      4.97 o 
   6   3   5        5.89        2.37      4.08 o 
   7   3   5      269.42      282.65     11.44 o 
   8   3   5       89.30       88.97      7.25 o 
   9   3   5        0.04        2.36      4.67 o 
  10   3   5      147.07      142.65     10.51 o 
  11   3   5        1.14        6.21      6.21 o 
  12   3   5       10.17       17.35      5.89 o 
  13   3   5       10.68       12.97      6.71 o 
  14   3   5       22.56       23.99      6.26 o 
 -14   4   5        0.00       10.23      4.87 o 
 -13   4   5        0.06        2.45      4.69 o 
 -12   4   5        9.98       17.22      5.38 o 
 -11   4   5       18.90       28.96      6.41 o 
 -10   4   5       57.98       62.90      7.91 o 
  -9   4   5       24.75       28.27      6.69 o 
  -8   4   5      271.37      266.37     12.25 o 
  -7   4   5       32.76       39.80      6.36 o 
  -6   4   5      175.28      188.07      9.55 o 
  -5   4   5       20.46       25.37      4.98 o 
  -4   4   5     1294.27     1378.77     21.62 o 
  -3   4   5       56.01       63.67      5.08 o 
  -2   4   5       62.60       52.08      5.42 o 
  -1   4   5      355.82      417.27     11.03 o 
   0   4   5        2.74        3.88      3.40 o 
   1   4   5       12.68       14.32      3.90 o 
   2   4   5      331.16      377.42     11.22 o 
   3   4   5      492.50      502.66     13.23 o 
   4   4   5       44.72       42.00      5.33 o 
   5   4   5        3.63        3.78      3.94 o 
   6   4   5      164.47      185.44      9.65 o 
   7   4   5      139.83      148.53      8.74 o 
   8   4   5       68.20       59.86      7.15 o 
   9   4   5       93.02      105.21      8.75 o 
  10   4   5       17.66       28.40      6.28 o 
  11   4   5      228.15      226.37     12.90 o 
  12   4   5       31.77       28.88      7.70 o 
  13   4   5        0.19        4.04      5.51 o 
 -13   5   5        3.70        0.99      5.41 o 
 -12   5   5        5.07       12.72      6.17 o 
 -11   5   5        0.22        2.88      4.26 o 
 -10   5   5       63.69       80.06      8.14 o 
  -9   5   5       22.14       18.90      6.01 o 
  -8   5   5       43.33       26.98      6.40 o 
  -7   5   5       10.62       12.98      5.44 o 
  -6   5   5        1.84        6.54      4.95 o 
  -5   5   5      131.42      136.83      9.06 o 
  -4   5   5       10.06        6.52      4.61 o 
  -3   5   5       40.17       27.37      4.77 o 
  -2   5   5       27.75       38.81      4.77 o 
  -1   5   5        3.30        4.31      3.28 o 
   0   5   5       18.13       10.37      2.78 o 
   1   5   5       26.69       22.26      4.57 o 
   2   5   5       51.15       59.40      6.20 o 
   3   5   5        0.03        0.70      4.35 o 
   4   5   5      285.31      276.31     11.87 o 
   5   5   5       18.31       16.00      4.78 o 
   6   5   5        2.60        4.38      4.38 o 
   7   5   5        4.66        3.74      5.14 o 
   8   5   5       80.75       85.74      8.09 o 
   9   5   5       46.60       55.47      7.71 o 
  10   5   5       61.89       71.16      8.39 o 
  11   5   5        3.03        4.52      5.71 o 
  12   5   5       24.72       21.39      6.46 o 
 -12   6   5        8.13        7.34      5.83 o 
 -11   6   5       69.64       50.13      8.21 o 
 -10   6   5       48.79       51.40      7.50 o 
  -9   6   5        1.36        2.44      5.71 o 
  -8   6   5        0.00        5.68      6.12 o 
  -7   6   5      198.61      192.04     11.06 o 
  -6   6   5      421.22      392.67     15.44 o 
  -5   6   5        6.55       12.33      5.68 o 
  -4   6   5       27.12       28.49      6.22 o 
  -3   6   5      221.71      190.57     11.17 o 
  -2   6   5      288.48      294.40     12.41 o 
  -1   6   5      279.34      285.24     12.09 o 
   0   6   5       23.61       18.95      3.79 o 
   1   6   5       42.76       31.22      5.99 o 
   2   6   5      235.68      232.21     11.67 o 
   3   6   5      181.67      180.20     10.36 o 
   4   6   5        9.21        0.87      6.11 o 
   5   6   5       72.19       89.35      8.77 o 
   6   6   5        0.81        1.80      5.32 o 
   7   6   5        2.68        9.71      4.91 o 
   8   6   5        0.17        2.87      5.53 o 
   9   6   5        0.12        2.01      5.91 o 
  10   6   5        7.67       13.25      5.88 o 
  11   6   5       13.68        3.07      6.76 o 
 -10   7   5       16.41       18.10      6.39 o 
  -9   7   5       14.73       10.67      5.93 o 
  -8   7   5        4.38        0.00      6.48 o 
  -7   7   5        0.50        6.23      6.23 o 
  -6   7   5        0.08        0.50      6.01 o 
  -5   7   5        0.99        1.45      5.50 o 
  -4   7   5       83.02       88.39      9.15 o 
  -3   7   5      205.59      204.93     12.22 o 
  -2   7   5       11.95       20.84      5.70 o 
  -1   7   5        1.04       11.27      5.20 o 
   0   7   5       12.42       26.86      4.70 o 
   1   7   5       36.67       29.89      7.10 o 
   2   7   5        0.39        6.28      5.79 o 
   3   7   5       22.65       25.38      6.94 o 
   4   7   5       13.03       24.33      6.21 o 
   5   7   5      123.84      112.23      9.96 o 
   6   7   5        5.28       12.34      5.95 o 
   7   7   5        6.36        7.02      5.93 o 
   8   7   5        1.09        8.14      5.23 o 
   9   7   5        6.12        6.12      5.31 o 
  -7   8   5       11.14        1.56      6.74 o 
  -6   8   5       15.81       13.67      7.32 o 
  -5   8   5       14.50       15.15      5.97 o 
  -4   8   5       14.92       13.42      6.85 o 
  -3   8   5        2.24        3.06      5.96 o 
  -2   8   5       49.45       53.51      7.79 o 
  -1   8   5        1.79        0.98      5.20 o 
   0   8   5        0.08        1.45      3.77 o 
   1   8   5        9.78        8.96      6.22 o 
   2   8   5        0.62        2.68      6.53 o 
   3   8   5       11.73       17.90      6.90 o 
   4   8   5        1.30        2.79      6.52 o 
   5   8   5        9.73       25.67      5.70 o 
   6   8   5        4.68        9.87      4.81 o 
   7   8   5        9.16       14.84      5.72 o 
  -2   9   5        5.74        4.12      5.86 o 
  -1   9   5        2.56        6.56      5.54 o 
   0   9   5        2.98        2.68      3.70 o 
   1   9   5       14.40       23.80      6.18 o 
   2   9   5        0.10       10.83      6.14 o 
 -14   0   6       17.14       16.78      5.46 o 
 -12   0   6       39.65       38.43      5.83 o 
 -10   0   6      106.05      124.30      8.17 o 
  -8   0   6      201.31      232.24      9.70 o 
  -6   0   6     1026.08     1032.23     17.45 o 
  -4   0   6      896.55      824.63     13.83 o 
  -2   0   6      640.46      653.67     11.10 o 
   0   0   6        4.20        1.58      1.46 o 
   2   0   6        9.77        9.20      2.77 o 
   4   0   6     1281.77     1304.56     17.91 o 
   6   0   6      335.33      323.45     10.87 o 
   8   0   6        0.35        4.62      4.62 o 
  10   0   6       87.69      107.55      8.24 o 
  12   0   6        6.83        0.00      5.63 o 
  14   0   6       10.76       13.13      5.98 o 
 -15   1   6       23.02       19.38      5.64 o 
 -14   1   6        1.41        9.32      4.76 o 
 -13   1   6       28.34       28.80      6.30 o 
 -12   1   6        1.66        3.55      4.91 o 
 -11   1   6       49.79       47.34      7.23 o 
 -10   1   6       22.26       18.90      5.89 o 
  -9   1   6       58.17       54.71      6.03 o 
  -8   1   6      196.26      201.18      9.31 o 
  -7   1   6       28.79       25.50      4.44 o 
  -6   1   6      530.25      561.33     13.54 o 
  -5   1   6       98.94      123.18      6.42 o 
  -4   1   6     1003.86      915.94     15.14 o 
  -3   1   6      225.74      305.56      8.31 o 
  -2   1   6     1435.64     1317.41     16.10 o 
  -1   1   6     1002.95     1085.43     14.33 o 
   0   1   6      125.15      151.32      3.90 o 
   1   1   6      204.11      262.22      7.43 o 
   2   1   6        0.06        1.27      2.30 o 
   3   1   6      838.35      755.51     13.25 o 
   4   1   6      628.84      562.16     12.31 o 
   5   1   6      534.00      575.61     13.00 o 
   6   1   6        3.22        0.80      3.26 o 
   7   1   6        9.23       12.07      3.64 o 
   8   1   6       21.29       23.83      4.88 o 
   9   1   6       64.53       57.20      7.05 o 
  10   1   6       13.38       19.52      5.74 o 
  11   1   6        6.29        8.39      5.65 o 
  12   1   6       23.15       25.83      6.21 o 
  13   1   6        2.42        5.77      5.77 o 
  14   1   6        3.16        0.99      5.39 o 
  15   1   6        0.32        4.93      5.70 o 
 -15   2   6        3.11        7.52      5.44 o 
 -14   2   6        6.69        6.31      6.31 o 
 -13   2   6       27.94       22.52      6.54 o 
 -12   2   6        0.08        1.39      4.07 o 
 -11   2   6       13.76       13.57      5.61 o 
 -10   2   6       24.22       21.08      5.69 o 
  -9   2   6      182.94      191.41     10.50 o 
  -8   2   6      248.39      265.67     11.00 o 
  -7   2   6      177.46      191.39      9.02 o 
  -6   2   6       55.10       56.32      5.33 o 
  -5   2   6      109.30      109.34      6.16 o 
  -4   2   6      119.49      133.01      7.71 o 
  -3   2   6      276.86      289.22      8.57 o 
  -2   2   6        1.08        4.33      2.13 o 
  -1   2   6       32.89       35.41      3.61 o 
   0   2   6      146.41      144.66      7.59 o 
   1   2   6        1.52        4.01      2.60 o 
   2   2   6      829.98      770.68     13.72 o 
   3   2   6      369.06      350.92      9.57 o 
   4   2   6       74.16       55.67      4.48 o 
   5   2   6       25.78       11.63      3.58 o 
   6   2   6      304.22      308.86     10.58 o 
   7   2   6      232.80      239.23     10.05 o 
   8   2   6      120.83      112.69      8.40 o 
   9   2   6        3.89        1.15      4.49 o 
  10   2   6        0.93        2.52      4.80 o 
  11   2   6       79.70      109.32      8.64 o 
  12   2   6       52.53       35.23      7.82 o 
  13   2   6        3.35        1.97      5.06 o 
  14   2   6        8.48       11.47      6.34 o 
 -14   3   6        2.87        6.45      5.21 o 
 -13   3   6        6.46        3.44      5.94 o 
 -12   3   6        0.01        4.30      4.42 o 
 -11   3   6       39.38       39.80      6.23 o 
 -10   3   6       84.45       94.27      8.70 o 
  -9   3   6      354.35      398.86     14.64 o 
  -8   3   6       12.31        9.44      4.72 o 
  -7   3   6       65.99       81.39      6.71 o 
  -6   3   6       18.03        8.53      4.55 o 
  -5   3   6      527.93      563.30     14.09 o 
  -4   3   6      716.73      687.03     14.59 o 
  -3   3   6       14.47       15.76      3.47 o 
  -2   3   6      515.15      551.94     12.40 o 
  -1   3   6        1.44        1.79      2.61 o 
   0   3   6      804.76      896.60     13.31 o 
   1   3   6      205.67      211.70      8.00 o 
   2   3   6       29.83       29.63      3.95 o 
   3   3   6        5.93        9.96      3.19 o 
   4   3   6       70.65       73.06      5.60 o 
   5   3   6        3.54        4.08      3.53 o 
   6   3   6       21.61       18.35      4.79 o 
   7   3   6       21.93       12.06      4.89 o 
   8   3   6       36.78       44.40      5.48 o 
   9   3   6        1.14        4.73      4.73 o 
  10   3   6        4.62        5.35      5.35 o 
  11   3   6       45.03       45.75      7.75 o 
  12   3   6        7.44       10.26      5.81 o 
  13   3   6        2.02        9.47      6.03 o 
  14   3   6       26.12       32.85      5.96 o 
 -14   4   6        6.64        9.80      5.67 o 
 -13   4   6       29.37       25.70      6.62 o 
 -12   4   6        2.93        1.96      5.04 o 
 -11   4   6        1.45        3.33      5.16 o 
 -10   4   6       13.71        9.04      5.10 o 
  -9   4   6        2.95        0.44      5.44 o 
  -8   4   6      266.16      304.62     13.26 o 
  -7   4   6       16.22       20.22      5.73 o 
  -6   4   6        1.47        6.28      4.11 o 
  -5   4   6       17.93       20.16      4.53 o 
  -4   4   6      259.97      251.74      9.91 o 
  -3   4   6      100.91       93.89      6.31 o 
  -2   4   6       35.65       42.85      4.61 o 
  -1   4   6      580.53      586.27     13.69 o 
   0   4   6      125.76      129.44      5.04 o 
   1   4   6       24.43       15.42      3.31 o 
   2   4   6      197.44      154.93      8.00 o 
   3   4   6      253.87      250.90     10.27 o 
   4   4   6      131.86      168.13      8.40 o 
   5   4   6       26.87       27.78      5.13 o 
   6   4   6      198.69      189.39     10.02 o 
   7   4   6        9.17        2.32      5.15 o 
   8   4   6       32.72       27.20      6.45 o 
   9   4   6        0.13        1.74      4.98 o 
  10   4   6        0.00        6.16      6.16 o 
  11   4   6       22.81       19.97      7.02 o 
  12   4   6        1.36        7.50      5.43 o 
  13   4   6       15.07       13.08      6.57 o 
 -13   5   6       13.89       17.68      6.71 o 
 -12   5   6       71.68       61.12      8.39 o 
 -11   5   6        8.30       13.78      5.48 o 
 -10   5   6       38.03       26.94      7.66 o 
  -9   5   6        1.12        1.88      5.58 o 
  -8   5   6       86.51       89.71      8.18 o 
  -7   5   6      147.47      158.55      9.86 o 
  -6   5   6       30.93       26.84      7.09 o 
  -5   5   6       23.18       18.59      5.37 o 
  -4   5   6      275.41      288.93     12.07 o 
  -3   5   6      142.48      153.20      8.45 o 
  -2   5   6       62.71       74.82      6.98 o 
  -1   5   6       26.78       21.64      4.66 o 
   0   5   6      103.27      117.16      5.42 o 
   1   5   6      114.26      126.57      7.87 o 
   2   5   6       43.94       50.18      5.93 o 
   3   5   6        1.88        1.46      4.41 o 
   4   5   6        0.03        4.15      4.38 o 
   5   5   6        6.37        8.55      4.84 o 
   6   5   6       92.22       73.89      7.80 o 
   7   5   6        0.06        6.00      4.38 o 
   8   5   6        1.68        6.32      6.55 o 
   9   5   6      163.76      177.10     11.16 o 
  10   5   6        0.49        0.47      6.34 o 
  11   5   6       75.86       77.10      9.04 o 
  12   5   6       13.75       14.18      6.96 o 
 -11   6   6       13.42        5.02      6.25 o 
 -10   6   6        6.61        0.51      6.45 o 
  -9   6   6        7.98        5.49      6.55 o 
  -8   6   6       42.15       43.31      6.82 o 
  -7   6   6       97.00       95.48      9.50 o 
  -6   6   6       26.19       24.62      6.96 o 
  -5   6   6        0.17        0.00      4.66 o 
  -4   6   6       11.63       14.33      4.81 o 
  -3   6   6       20.46       17.07      5.00 o 
  -2   6   6       55.16       54.09      6.62 o 
  -1   6   6       41.55       30.78      6.10 o 
   0   6   6      190.28      154.67     13.84 o 
   1   6   6      272.50      268.11     12.36 o 
   2   6   6       82.23       76.60      8.00 o 
   3   6   6       80.74      103.93      8.19 o 
   4   6   6      153.25      177.35     11.73 o 
   5   6   6       51.69       45.94      7.30 o 
   6   6   6        0.11        0.00      5.06 o 
   7   6   6        0.51        1.91      6.04 o 
   8   6   6        0.02        5.58      5.58 o 
   9   6   6       51.04       42.51      7.56 o 
  10   6   6       18.35       18.81      6.60 o 
  11   6   6        1.59        5.09      5.51 o 
  -9   7   6        4.15        2.58      6.66 o 
  -8   7   6       57.88       67.72      8.07 o 
  -7   7   6        7.03        7.15      5.67 o 
  -6   7   6       11.44        9.08      6.19 o 
  -5   7   6        5.83        8.39      5.63 o 
  -4   7   6        9.61        9.13      6.03 o 
  -3   7   6        8.54        2.31      6.29 o 
  -2   7   6      133.38      124.37      9.83 o 
  -1   7   6      235.13      215.15     12.19 o 
   0   7   6      103.72      123.20      8.08 o 
   1   7   6       10.16       11.81      5.90 o 
   2   7   6        3.47        0.99      6.22 o 
   3   7   6      145.13      181.00     12.42 o 
   4   7   6       23.47       22.94      7.10 o 
   5   7   6       11.63       19.27      7.28 o 
   6   7   6       81.56       83.35      9.32 o 
   7   7   6        0.00        7.11      5.48 o 
   8   7   6        5.69        2.55      6.53 o 
   9   7   6        0.90        2.05      6.30 o 
  -7   8   6       15.12       17.91      6.27 o 
  -6   8   6       22.76       25.41      6.37 o 
  -5   8   6        0.93        7.41      5.06 o 
  -4   8   6        5.69        5.22      5.95 o 
  -3   8   6        2.63       18.94      4.87 o 
  -2   8   6        3.59        7.00      5.57 o 
  -1   8   6        1.53        3.48      5.01 o 
   0   8   6       14.94       16.81      3.85 o 
   1   8   6        9.95        4.61      6.62 o 
   2   8   6        8.29       13.03      7.12 o 
   3   8   6        1.77        0.00      5.84 o 
   4   8   6        2.21        8.39      5.92 o 
   5   8   6        6.17        2.17      6.06 o 
   6   8   6        4.70       11.08      5.97 o 
 -15   0   7        2.82        3.15      4.00 o 
 -13   0   7        1.26        2.38      3.93 o 
 -11   0   7       16.37        8.25      5.12 o 
  -9   0   7       11.55       13.12      4.55 o 
  -7   0   7       66.16       60.43      5.40 o 
  -5   0   7       47.09       32.20      4.31 o 
  -3   0   7      121.73      104.78      5.20 o 
  -1   0   7      848.37      853.38     13.82 o 
   1   0   7     3614.59     3819.83     28.90 o 
   3   0   7      186.37      206.17      7.80 o 
   5   0   7      722.46      760.97     15.65 o 
   7   0   7      145.45      164.61      9.00 o 
   9   0   7      234.43      249.50     11.84 o 
  11   0   7       20.14       13.12      6.48 o 
  13   0   7        0.13        2.50      4.89 o 
 -15   1   7        0.05        5.86      4.28 o 
 -14   1   7        0.00        0.00      4.89 o 
 -13   1   7       17.80       20.58      5.95 o 
 -12   1   7        1.87        1.33      5.40 o 
 -11   1   7        2.32        5.62      4.50 o 
 -10   1   7       11.08        5.77      4.89 o 
  -9   1   7       12.20        1.50      5.02 o 
  -8   1   7       73.40       80.42      6.82 o 
  -7   1   7        4.89        4.76      3.33 o 
  -6   1   7      139.69      125.50      7.49 o 
  -5   1   7      148.61      170.31      7.81 o 
  -4   1   7       29.68       34.92      4.60 o 
  -3   1   7       41.19       51.51      4.38 o 
  -2   1   7      854.00      725.43     13.31 o 
  -1   1   7      947.66      941.38     14.55 o 
   0   1   7      338.55      301.85      6.02 o 
   1   1   7     1392.15     1648.20     19.06 o 
   2   1   7      945.98     1179.34     17.17 o 
   3   1   7      495.34      456.90     11.10 o 
   4   1   7      338.33      348.71     10.40 o 
   5   1   7       47.63       50.61      5.16 o 
   6   1   7       52.80       56.12      5.72 o 
   7   1   7      513.94      562.53     15.72 o 
   8   1   7      110.14      105.46      7.45 o 
   9   1   7        7.98        5.43      4.95 o 
  10   1   7        2.29       11.36      4.91 o 
  11   1   7        0.01        5.71      5.71 o 
  12   1   7       32.64       29.09      6.33 o 
  13   1   7       12.96       14.31      6.72 o 
  14   1   7        2.62        1.99      5.52 o 
 -15   2   7        2.04        1.98      6.20 o 
 -14   2   7        0.95        3.01      4.94 o 
 -13   2   7        4.40        6.59      6.59 o 
 -12   2   7        0.23        5.32      5.32 o 
 -11   2   7       16.95       18.15      6.05 o 
 -10   2   7        8.48        9.30      5.35 o 
  -9   2   7       11.19        5.92      5.92 o 
  -8   2   7       79.70       81.29      6.99 o 
  -7   2   7      276.84      290.96     11.17 o 
  -6   2   7       65.56       65.96      5.56 o 
  -5   2   7      473.50      495.75     13.23 o 
  -4   2   7      101.45      113.63      6.33 o 
  -3   2   7        1.14        1.62      3.01 o 
  -2   2   7      396.95      372.13     10.02 o 
  -1   2   7      191.73      218.81      7.54 o 
   0   2   7       19.95       12.42      2.03 o 
   1   2   7     1428.81     1443.72     18.46 o 
   2   2   7       82.06       64.38      4.93 o 
   3   2   7      229.48      199.63      8.15 o 
   4   2   7       21.86       19.62      3.77 o 
   5   2   7       71.37       64.31      5.60 o 
   6   2   7       15.03        1.53      4.41 o 
   7   2   7       17.36       12.79      5.23 o 
   8   2   7      112.76      120.05      7.99 o 
   9   2   7      152.84      178.64      9.90 o 
  10   2   7        1.75        2.59      5.57 o 
  11   2   7       76.23      100.71      8.47 o 
  12   2   7       31.65       17.86      7.47 o 
  13   2   7       77.14       79.16      9.26 o 
  14   2   7       18.74       13.38      6.13 o 
 -14   3   7        1.72        8.98      4.91 o 
 -13   3   7        0.67        0.51      5.15 o 
 -12   3   7        2.39       11.70      5.71 o 
 -11   3   7        6.61       14.94      5.39 o 
 -10   3   7        0.29        8.82      4.89 o 
  -9   3   7        0.43        8.71      5.13 o 
  -8   3   7       23.60       38.11      6.15 o 
  -7   3   7        0.45        1.45      4.17 o 
  -6   3   7      224.41      261.74     10.93 o 
  -5   3   7      114.67      116.81      7.16 o 
  -4   3   7      140.60      112.98      6.80 o 
  -3   3   7        1.83        7.16      3.89 o 
  -2   3   7     1702.68     1771.22     22.57 o 
  -1   3   7      313.95      282.18      9.47 o 
   0   3   7       57.17       75.35      5.37 o 
   1   3   7      162.04      167.64      7.41 o 
   2   3   7      112.67      118.94      6.70 o 
   3   3   7      197.84      219.75      8.66 o 
   4   3   7        1.06        3.18      3.23 o 
   5   3   7        0.02        1.57      3.54 o 
   6   3   7      400.23      447.44     14.16 o 
   7   3   7      291.64      281.46     11.89 o 
   8   3   7       38.87       65.64      7.12 o 
   9   3   7       19.28       10.17      5.40 o 
  10   3   7       23.73       19.85      6.47 o 
  11   3   7       65.19       66.40      8.28 o 
  12   3   7       17.25       17.67      7.04 o 
  13   3   7       21.58       17.96      6.89 o 
 -13   4   7        0.02        4.52      5.56 o 
 -12   4   7        9.35       12.94      6.27 o 
 -11   4   7        0.00        9.21      4.92 o 
 -10   4   7       17.78       20.58      5.88 o 
  -9   4   7       11.71       30.69      5.51 o 
  -8   4   7       45.07       21.89      7.17 o 
  -7   4   7      111.69      111.76      9.18 o 
  -6   4   7      252.98      263.67     11.63 o 
  -5   4   7        9.61        3.49      4.05 o 
  -4   4   7       61.79       78.17      6.55 o 
  -3   4   7        9.98        0.33      3.75 o 
  -2   4   7        6.84        9.61      3.61 o 
  -1   4   7       42.98       33.05      5.00 o 
   0   4   7       55.30       47.11      3.87 o 
   1   4   7      104.31       88.74      6.77 o 
   2   4   7       68.08       53.89      6.46 o 
   3   4   7      135.56      148.95      8.68 o 
   4   4   7        0.69        5.04      4.25 o 
   5   4   7       58.17       47.28      6.39 o 
   6   4   7      352.48      362.71     13.56 o 
   7   4   7       26.43       30.50      5.68 o 
   8   4   7       22.61       20.44      6.09 o 
   9   4   7        3.98        5.84      5.68 o 
  10   4   7      117.71      128.46      9.95 o 
  11   4   7        9.68        8.86      6.11 o 
  12   4   7        4.61        5.50      6.81 o 
  13   4   7        6.89        3.99      6.26 o 
 -12   5   7        0.99        3.52      5.61 o 
 -11   5   7       23.01       26.66      6.60 o 
 -10   5   7        3.71        1.01      5.66 o 
  -9   5   7      124.50      137.70     10.49 o 
  -8   5   7        0.03        2.77      5.65 o 
  -7   5   7       13.74       13.66      6.06 o 
  -6   5   7      334.03      317.50     13.17 o 
  -5   5   7       40.89       46.76      6.76 o 
  -4   5   7       40.41       40.38      5.80 o 
  -3   5   7       10.10       12.79      4.57 o 
  -2   5   7      199.32      207.26      9.64 o 
  -1   5   7        0.98        0.33      4.15 o 
   0   5   7      183.77      175.74      6.70 o 
   1   5   7        3.47        8.69      3.80 o 
   2   5   7       24.24       19.07      5.06 o 
   3   5   7        2.31        7.32      5.17 o 
   4   5   7      488.93      527.97     16.27 o 
   5   5   7      198.95      190.09     10.78 o 
   6   5   7       35.77       29.40      6.36 o 
   7   5   7        3.51        5.61      5.61 o 
   8   5   7       37.03       40.75      7.03 o 
   9   5   7        5.02        7.24      6.29 o 
  10   5   7        0.27        0.98      6.01 o 
  11   5   7        0.04        1.52      5.48 o 
  12   5   7        5.79       13.07      5.42 o 
 -11   6   7        4.81        1.54      5.92 o 
 -10   6   7        5.63        6.68      6.18 o 
  -9   6   7       40.47       31.09      6.50 o 
  -8   6   7       17.47       12.50      6.95 o 
  -7   6   7       11.67       17.04      5.95 o 
  -6   6   7        4.55        2.82      5.53 o 
  -5   6   7        0.00        0.00      5.78 o 
  -4   6   7       41.39       44.80      6.62 o 
  -3   6   7       31.31       26.35      6.35 o 
  -2   6   7       35.57       51.81      6.93 o 
  -1   6   7        0.14        5.20      5.20 o 
   0   6   7       35.76       33.43      4.06 o 
   1   6   7       54.55       59.09      7.12 o 
   2   6   7       45.46       49.97      7.48 o 
   3   6   7        7.15        5.00      5.42 o 
   4   6   7      100.54      115.17      9.35 o 
   5   6   7      185.80      149.62     11.00 o 
   6   6   7       12.89       10.45      6.74 o 
   7   6   7       47.93       41.20      7.14 o 
   8   6   7       18.28       13.84      6.50 o 
   9   6   7       14.13        7.55      5.85 o 
  10   6   7        6.46        4.03      5.75 o 
  -9   7   7       12.91       10.95      5.79 o 
  -8   7   7        5.77        1.06      6.05 o 
  -7   7   7       50.41       48.55      7.60 o 
  -6   7   7        2.07        1.02      5.87 o 
  -5   7   7        0.00        5.89      5.89 o 
  -4   7   7       14.71       11.35      5.92 o 
  -3   7   7      111.57      108.56      9.24 o 
  -2   7   7        1.06        0.49      5.33 o 
  -1   7   7       26.49       24.28      6.53 o 
   0   7   7       38.83       36.99      5.30 o 
   1   7   7       84.71       67.79      9.33 o 
   2   7   7       10.96        5.55      6.88 o 
   3   7   7        3.10        2.61      6.03 o 
   4   7   7       40.76       36.01      8.54 o 
   5   7   7        0.11        2.09      6.20 o 
   6   7   7       29.85       18.57      7.15 o 
   7   7   7        1.09        7.03      7.03 o 
   8   7   7       17.85        6.63      6.77 o 
  -6   8   7        0.31        1.61      4.97 o 
  -5   8   7        8.53        6.36      5.70 o 
  -4   8   7        2.84        7.14      7.14 o 
  -3   8   7        5.81        2.09      5.85 o 
  -2   8   7        3.94        6.14      6.14 o 
  -1   8   7        0.65        4.05      5.12 o 
   0   8   7        0.70        4.38      6.89 o 
   1   8   7        1.95        1.58      5.57 o 
   2   8   7        0.66        5.99      6.16 o 
   3   8   7        1.99        0.55      6.71 o 
   4   8   7       11.64        5.60      7.09 o 
   5   8   7        0.45        0.00      6.18 o 
 -14   0   8        0.15        4.78      4.78 o 
 -12   0   8        0.43        2.74      4.33 o 
 -10   0   8        4.79       10.65      5.07 o 
  -8   0   8        1.16        3.46      3.46 o 
  -6   0   8      277.78      301.60     10.59 o 
  -4   0   8      578.14      483.83     12.08 o 
  -2   0   8      142.13      137.94      6.67 o 
   0   0   8      950.20      809.46     10.50 o 
   2   0   8     1107.03      978.54     16.82 o 
   4   0   8     1633.22     1664.98     23.41 o 
   6   0   8      108.17      113.07      7.22 o 
   8   0   8        0.39        3.39      4.73 o 
  10   0   8        7.34        7.46      4.67 o 
  12   0   8        0.60       10.16      4.19 o 
  14   0   8       26.91       28.25      6.73 o 
 -14   1   8       21.19       20.39      5.82 o 
 -13   1   8        3.24        2.27      5.22 o 
 -12   1   8       23.60        9.95      6.51 o 
 -11   1   8        8.09        9.73      5.81 o 
 -10   1   8      197.48      200.53     11.18 o 
  -9   1   8       20.32       18.11      6.19 o 
  -8   1   8       41.90       33.42      6.47 o 
  -7   1   8       49.10       54.85      6.21 o 
  -6   1   8        0.36        0.00      3.79 o 
  -5   1   8       80.64       90.62      6.33 o 
  -4   1   8      176.52      173.89      7.70 o 
  -3   1   8        0.34        0.52      2.86 o 
  -2   1   8      615.83      612.27     13.22 o 
  -1   1   8       78.64       95.77      5.34 o 
   0   1   8       15.85        8.40      2.60 o 
   1   1   8      424.54      434.68     11.13 o 
   2   1   8      966.76     1139.83     18.16 o 
   3   1   8     1408.34     1343.34     19.33 o 
   4   1   8      145.26      119.76      7.06 o 
   5   1   8      161.10      166.78      8.30 o 
   6   1   8       20.42       36.50      5.08 o 
   7   1   8       31.47       30.08      5.21 o 
   8   1   8       24.45       27.09      5.61 o 
   9   1   8       43.97       45.98      6.66 o 
  10   1   8       54.11       75.07      7.68 o 
  11   1   8       40.72       35.61      7.33 o 
  12   1   8       29.65       18.35      7.02 o 
  13   1   8        8.85        6.91      5.57 o 
  14   1   8       11.69       13.29      5.58 o 
 -14   2   8        0.48        1.54      5.03 o 
 -13   2   8       23.43       17.61      6.72 o 
 -12   2   8       30.20       29.88      6.28 o 
 -11   2   8       99.63       89.57      8.84 o 
 -10   2   8        0.47        0.45      5.85 o 
  -9   2   8      453.97      508.96     16.74 o 
  -8   2   8       18.92       15.68      5.07 o 
  -7   2   8      109.85      101.48      7.99 o 
  -6   2   8       65.63       68.35      6.18 o 
  -5   2   8      183.60      183.64      8.66 o 
  -4   2   8       35.90       34.35      4.67 o 
  -3   2   8      229.48      253.97      9.41 o 
  -2   2   8      140.85      132.49      6.75 o 
  -1   2   8      163.01      170.67      7.54 o 
   0   2   8       80.26       72.47      3.85 o 
   1   2   8      188.01      204.32      8.35 o 
   2   2   8      223.01      170.78      7.41 o 
   3   2   8       48.23       35.28      4.27 o 
   4   2   8       40.63       42.73      4.96 o 
   5   2   8       77.92       98.33      6.79 o 
   6   2   8      156.09      155.39      8.69 o 
   7   2   8      104.42       91.51      7.47 o 
   8   2   8       19.38       21.36      5.66 o 
   9   2   8       13.64       15.03      5.89 o 
  10   2   8        3.34        1.77      5.30 o 
  11   2   8       60.84       71.34      9.05 o 
  12   2   8        8.44       19.95      5.69 o 
  13   2   8       48.90       48.93      7.60 o 
 -14   3   8        2.11        0.50      5.09 o 
 -13   3   8        2.91        3.02      5.79 o 
 -12   3   8        2.75        1.00      5.27 o 
 -11   3   8        3.80        0.00      5.29 o 
 -10   3   8        9.31       12.42      6.12 o 
  -9   3   8       25.19       36.95      5.38 o 
  -8   3   8       40.33       41.93      6.35 o 
  -7   3   8       55.68       40.60      6.70 o 
  -6   3   8       34.66       36.38      6.14 o 
  -5   3   8       59.62       63.94      6.48 o 
  -4   3   8      313.60      308.62     11.08 o 
  -3   3   8      343.22      351.21     11.36 o 
  -2   3   8       13.03        9.02      3.63 o 
  -1   3   8       83.12       79.23      5.83 o 
   0   3   8        7.91       11.00      2.43 o 
   1   3   8       89.82       85.72      6.23 o 
   2   3   8      157.59      145.89      7.92 o 
   3   3   8       42.82       45.95      5.43 o 
   4   3   8        5.95        5.38      3.81 o 
   5   3   8        0.31        4.05      3.71 o 
   6   3   8        0.19        3.60      4.90 o 
   7   3   8       20.42       25.40      5.51 o 
   8   3   8        2.77        4.13      5.64 o 
   9   3   8       53.59       70.91      7.01 o 
  10   3   8       45.26       44.80      7.18 o 
  11   3   8        3.82        5.26      5.64 o 
  12   3   8       13.69       21.71      6.79 o 
  13   3   8        2.91        7.42      5.06 o 
 -13   4   8        0.25        1.53      5.15 o 
 -12   4   8       11.99        5.56      6.32 o 
 -11   4   8        1.77        5.98      4.56 o 
 -10   4   8        0.06        5.63      5.63 o 
  -9   4   8        0.84        1.41      4.87 o 
  -8   4   8      165.36      177.34     10.41 o 
  -7   4   8      263.43      243.22     12.73 o 
  -6   4   8       36.04       31.04      6.48 o 
  -5   4   8       13.17       25.22      4.77 o 
  -4   4   8        9.00       13.38      5.17 o 
  -3   4   8       13.55       13.76      4.74 o 
  -2   4   8       51.40       40.05      5.39 o 
  -1   4   8      159.78      157.91      8.80 o 
   0   4   8       54.54       57.11      4.02 o 
   1   4   8      130.94      120.34      8.10 o 
   2   4   8      198.58      223.46     10.41 o 
   3   4   8      354.98      387.99     13.66 o 
   4   4   8       89.36       68.04      7.49 o 
   5   4   8       52.58       56.05      7.25 o 
   6   4   8       57.10       70.87      7.82 o 
   7   4   8       30.14       39.44      6.86 o 
   8   4   8       54.76       65.86      7.15 o 
   9   4   8       99.47      106.12      9.44 o 
  10   4   8       58.43       50.10      8.11 o 
  11   4   8        7.32        3.95      6.31 o 
  12   4   8       37.43       24.93      7.15 o 
 -12   5   8        2.01        8.13      4.93 o 
 -11   5   8        0.17        1.00      5.84 o 
 -10   5   8        0.41        1.54      5.06 o 
  -9   5   8        1.17        6.90      5.75 o 
  -8   5   8        5.92        7.64      5.34 o 
  -7   5   8        2.21        4.63      5.01 o 
  -6   5   8        1.81        5.27      5.79 o 
  -5   5   8        6.32       12.61      4.93 o 
  -4   5   8       97.59       81.40      7.98 o 
  -3   5   8      235.24      192.33     10.65 o 
  -2   5   8        7.49       20.06      5.31 o 
  -1   5   8        5.19        2.99      5.02 o 
   0   5   8      267.27      281.88      8.52 o 
   1   5   8      351.49      305.68     12.95 o 
   2   5   8        0.00        3.94      5.33 o 
   3   5   8      183.84      192.57     11.00 o 
   4   5   8        8.56       10.40      6.14 o 
   5   5   8       13.05       12.88      5.85 o 
   6   5   8       36.57       36.43      6.60 o 
   7   5   8       28.75       37.65      7.01 o 
   8   5   8       53.47       62.24      7.34 o 
   9   5   8        1.28        2.96      5.86 o 
  10   5   8       17.77       20.91      5.72 o 
  11   5   8        6.99       10.03      5.81 o 
 -10   6   8        0.16        9.88      5.73 o 
  -9   6   8        1.95       10.39      5.17 o 
  -8   6   8        1.08        1.57      6.06 o 
  -7   6   8        8.95        0.50      6.40 o 
  -6   6   8        7.53        8.29      6.33 o 
  -5   6   8       16.18       10.42      6.08 o 
  -4   6   8        0.22        5.52      5.11 o 
  -3   6   8        0.20        5.61      5.61 o 
  -2   6   8        1.60        5.87      5.87 o 
  -1   6   8        4.66        7.34      5.66 o 
   0   6   8       57.53       43.29      4.96 o 
   1   6   8      130.89      140.44     10.71 o 
   2   6   8        4.69        7.80      5.70 o 
   3   6   8       57.87       60.07      7.50 o 
   4   6   8        1.10        2.87      6.19 o 
   5   6   8      103.24      115.10     10.71 o 
   6   6   8        4.87        4.91      6.60 o 
   7   6   8        8.42       15.87      5.85 o 
   8   6   8        4.03       20.58      5.73 o 
   9   6   8        2.73        3.05      5.95 o 
  10   6   8        0.72        2.51      5.24 o 
  -8   7   8        0.40        9.53      5.54 o 
  -7   7   8        4.90        9.00      5.15 o 
  -6   7   8        0.88        8.40      5.23 o 
  -5   7   8       13.93       20.61      6.39 o 
  -4   7   8        0.64        8.05      5.02 o 
  -3   7   8       15.08       10.85      5.99 o 
  -2   7   8       14.49        7.76      6.26 o 
  -1   7   8        8.72       12.56      6.06 o 
   0   7   8       60.65       65.41      8.66 o 
   1   7   8        7.21        9.54      6.19 o 
   2   7   8       18.31       10.81      7.07 o 
   3   7   8       33.39       42.10      7.31 o 
   4   7   8       17.72       31.29      6.62 o 
   5   7   8       11.77       15.33      6.07 o 
   6   7   8        3.90        2.11      6.22 o 
   7   7   8       18.07       19.69      6.41 o 
   8   7   8        2.77        5.62      5.44 o 
  -5   8   8       23.71       20.28      6.81 o 
  -4   8   8       22.32       12.15      6.48 o 
  -3   8   8        1.89        7.30      5.46 o 
  -2   8   8        9.37       11.88      6.32 o 
  -1   8   8        0.31        4.09      5.23 o 
   0   8   8        5.01       11.59      4.24 o 
   1   8   8       11.37        5.35      7.25 o 
   2   8   8        0.02        2.78      6.29 o 
   3   8   8        1.67        6.14      5.46 o 
   4   8   8        0.26        5.60      5.85 o 
 -13   0   9        0.28        4.71      4.71 o 
 -11   0   9        9.67       16.31      4.97 o 
  -9   0   9       35.70       48.03      6.03 o 
  -7   0   9       92.71       89.37      6.89 o 
  -5   0   9       21.96       30.87      4.72 o 
  -3   0   9      198.69      159.51      7.31 o 
  -1   0   9        8.92        2.88      2.65 o 
   1   0   9      763.23      861.47     16.34 o 
   3   0   9     1488.41     1512.40     22.28 o 
   5   0   9        3.93        4.53      4.28 o 
   7   0   9        0.24        2.22      4.08 o 
   9   0   9       75.21       92.27      7.91 o 
  11   0   9        0.31        0.97      5.00 o 
  13   0   9        4.92       12.37      4.54 o 
 -14   1   9        9.83        4.45      5.96 o 
 -13   1   9       13.77       12.38      6.09 o 
 -12   1   9       11.50       19.78      5.41 o 
 -11   1   9       44.92       44.16      7.44 o 
 -10   1   9       54.65       47.53      6.71 o 
  -9   1   9        0.31       10.60      4.56 o 
  -8   1   9       75.95       83.06      7.77 o 
  -7   1   9      284.41      299.29     12.74 o 
  -6   1   9      440.59      456.49     14.29 o 
  -5   1   9      146.23      143.11      7.83 o 
  -4   1   9      168.23      164.09      8.34 o 
  -3   1   9      117.61      102.37      6.63 o 
  -2   1   9       45.73       49.39      5.03 o 
  -1   1   9       11.81       13.72      3.23 o 
   0   1   9      152.77      123.94      8.17 o 
   1   1   9      130.85      168.29      7.73 o 
   2   1   9     1591.48     1645.25     22.33 o 
   3   1   9      341.13      296.88     10.37 o 
   4   1   9       24.58       38.32      4.99 o 
   5   1   9       50.06       56.04      5.92 o 
   6   1   9       17.97       23.38      5.18 o 
   7   1   9        4.87        7.41      4.39 o 
   8   1   9        0.34        4.37      4.59 o 
   9   1   9       10.19        8.51      5.14 o 
  10   1   9        0.28        2.69      5.53 o 
  11   1   9        9.62       17.01      5.57 o 
  12   1   9        0.10        0.51      4.59 o 
  13   1   9       14.63        8.34      6.26 o 
 -14   2   9        5.32        0.51      5.95 o 
 -13   2   9        6.59        1.01      6.17 o 
 -12   2   9       16.68       18.01      6.73 o 
 -11   2   9        3.61        6.76      5.59 o 
 -10   2   9        1.32        5.97      5.97 o 
  -9   2   9      489.65      487.78     17.38 o 
  -8   2   9       69.03       72.56      7.90 o 
  -7   2   9       29.66       34.94      6.43 o 
  -6   2   9       78.46       82.95      6.74 o 
  -5   2   9      183.17      152.99      8.99 o 
  -4   2   9        2.26       14.51      3.79 o 
  -3   2   9        4.27        3.24      3.24 o 
  -2   2   9        0.35        3.32      3.32 o 
  -1   2   9      143.17      128.66      7.16 o 
   0   2   9        2.94        3.41      2.38 o 
   1   2   9      141.71      105.25      6.69 o 
   2   2   9        2.76        2.57      3.57 o 
   3   2   9      147.83      134.79      7.94 o 
   4   2   9       86.80       81.96      6.62 o 
   5   2   9      337.49      307.86     11.70 o 
   6   2   9      167.72      155.77      9.63 o 
   7   2   9       72.12       81.06      7.42 o 
   8   2   9      147.50      154.11     10.12 o 
   9   2   9       20.06       21.31      6.34 o 
  10   2   9        0.13        4.14      4.57 o 
  11   2   9        0.42        5.35      5.35 o 
  12   2   9       30.10       34.23      6.41 o 
  13   2   9        7.25        1.97      6.27 o 
 -13   3   9        9.48       17.79      5.53 o 
 -12   3   9        0.06        3.56      4.84 o 
 -11   3   9       24.06       37.65      6.29 o 
 -10   3   9        4.33        4.77      5.57 o 
  -9   3   9       14.15       15.46      7.64 o 
  -8   3   9       59.20       64.53      7.90 o 
  -7   3   9       15.99       18.20      6.12 o 
  -6   3   9       60.22       51.25      6.34 o 
  -5   3   9        1.19        5.02      4.15 o 
  -4   3   9       24.27       31.35      4.85 o 
  -3   3   9       15.37       12.50      4.18 o 
  -2   3   9       27.33       30.10      4.44 o 
  -1   3   9       97.48       91.53      6.50 o 
   0   3   9        5.20        4.46      2.56 o 
   1   3   9        2.22        1.23      3.70 o 
   2   3   9       13.20       15.88      4.99 o 
   3   3   9      369.35      444.65     14.01 o 
   4   3   9       16.17       12.37      4.77 o 
   5   3   9       63.48       67.04      7.13 o 
   6   3   9       95.44      104.31      8.19 o 
   7   3   9      163.08      151.62      9.86 o 
   8   3   9        0.30        0.43      4.96 o 
   9   3   9        6.93        3.19      5.36 o 
  10   3   9        4.90        6.62      5.83 o 
  11   3   9       37.30       36.51      6.90 o 
  12   3   9        6.86        2.94      6.26 o 
 -12   4   9        3.81       10.21      5.91 o 
 -11   4   9        0.83        5.93      5.93 o 
 -10   4   9        2.35        2.01      5.39 o 
  -9   4   9       12.19       11.06      6.34 o 
  -8   4   9        8.73       10.13      5.94 o 
  -7   4   9        0.46        2.19      5.48 o 
  -6   4   9       12.24       19.58      5.08 o 
  -5   4   9       88.18      108.90      7.65 o 
  -4   4   9        0.00        6.79      3.82 o 
  -3   4   9       31.69       27.19      5.38 o 
  -2   4   9      172.16      174.28      9.37 o 
  -1   4   9        0.31        4.17      4.27 o 
   0   4   9      132.65      101.45      5.96 o 
   1   4   9        2.29        3.52      4.30 o 
   2   4   9        0.78        2.90      5.12 o 
   3   4   9       18.22       17.18      5.47 o 
   4   4   9      730.08      663.42     18.17 o 
   5   4   9       33.52       34.20      6.48 o 
   6   4   9       15.31       12.17      4.91 o 
   7   4   9        6.69       10.52      5.06 o 
   8   4   9       43.95       57.66      7.62 o 
   9   4   9       15.34        7.10      6.53 o 
  10   4   9        6.37        1.48      5.42 o 
  11   4   9       16.12       27.73      5.72 o 
  12   4   9       18.64       14.31      6.62 o 
 -11   5   9        3.78        7.75      5.17 o 
 -10   5   9        1.38        2.07      5.43 o 
  -9   5   9        3.56        6.09      6.48 o 
  -8   5   9        3.56       10.39      5.61 o 
  -7   5   9       63.66       75.68      8.14 o 
  -6   5   9       10.13        4.16      6.84 o 
  -5   5   9      118.23      121.68      9.42 o 
  -4   5   9       84.81       99.21      9.09 o 
  -3   5   9       43.36       27.61      6.56 o 
  -2   5   9       18.95       15.28      6.37 o 
  -1   5   9       78.45       67.90      7.85 o 
   0   5   9       40.83       57.13      5.71 o 
   1   5   9      131.72      130.83      9.39 o 
   2   5   9       29.57       22.14      5.75 o 
   3   5   9      139.17      130.57      9.42 o 
   4   5   9        1.81        7.00      5.23 o 
   5   5   9        7.24        9.89      6.12 o 
   6   5   9      103.96      105.36      9.32 o 
   7   5   9       26.05       29.87      6.62 o 
   8   5   9        9.50        8.26      5.43 o 
   9   5   9        0.01        2.96      5.43 o 
  10   5   9      109.29       96.35      9.88 o 
 -10   6   9       14.33       14.84      5.80 o 
  -9   6   9       16.33       13.68      6.36 o 
  -8   6   9       34.10       36.10      7.85 o 
  -7   6   9       41.40       58.15      7.76 o 
  -6   6   9        0.16        1.98      5.30 o 
  -5   6   9       65.54       63.58      7.57 o 
  -4   6   9      107.01      106.47      9.37 o 
  -3   6   9      112.27      113.07      8.79 o 
  -2   6   9       35.24       24.61      6.94 o 
  -1   6   9      206.87      203.37     11.60 o 
   0   6   9       96.21       97.08      6.42 o 
   1   6   9        0.38        5.57      4.71 o 
   2   6   9        3.52        5.72      5.32 o 
   3   6   9       29.69       29.10      7.12 o 
   4   6   9       10.38       14.31      6.48 o 
   5   6   9        1.47       11.94      5.84 o 
   6   6   9       40.50       49.17      7.32 o 
   7   6   9        0.96        3.03      5.95 o 
   8   6   9       13.03       14.18      6.62 o 
   9   6   9        3.17        2.51      6.22 o 
  -7   7   9        4.54        7.51      5.31 o 
  -6   7   9        0.03        4.80      5.62 o 
  -5   7   9        2.61        0.53      6.13 o 
  -4   7   9        1.29        6.72      4.92 o 
  -3   7   9       35.12       34.43      6.95 o 
  -2   7   9        0.77        6.21      6.21 o 
  -1   7   9        8.14       12.43      6.62 o 
   0   7   9       11.04       14.91      5.31 o 
   1   7   9        4.91        0.50      6.77 o 
   2   7   9        1.48        2.64      6.05 o 
   3   7   9        1.58        3.18      6.14 o 
   4   7   9        7.42       11.26      6.62 o 
   5   7   9       16.95       14.95      6.87 o 
   6   7   9        0.71        5.82      5.77 o 
   7   7   9        5.29        2.07      5.79 o 
  -3   8   9       10.66       14.72      5.58 o 
  -2   8   9        4.28        2.08      5.02 o 
  -1   8   9        5.81        5.74      5.68 o 
   0   8   9        4.12        2.27      4.13 o 
   1   8   9       11.14       13.91      7.00 o 
   2   8   9        4.03       15.31      6.07 o 
   3   8   9        9.43       11.10      6.55 o 
 -14   0  10        7.61        4.85      4.27 o 
 -12   0  10        9.84        6.69      4.31 o 
 -10   0  10        5.89       11.66      4.75 o 
  -8   0  10      109.44       97.72      6.84 o 
  -6   0  10        0.74        6.67      3.50 o 
  -4   0  10     1020.06     1064.60     19.52 o 
  -2   0  10       77.45       82.55      5.82 o 
   0   0  10      157.57      147.86      5.60 o 
   2   0  10       40.19       45.46      5.35 o 
   4   0  10       41.12       46.83      6.02 o 
   6   0  10        0.03        9.80      3.74 o 
   8   0  10        3.43        1.25      4.79 o 
  10   0  10        7.83        5.13      5.46 o 
  12   0  10        0.04        3.91      4.74 o 
 -14   1  10        5.32        8.31      4.44 o 
 -13   1  10        6.42        0.89      5.38 o 
 -12   1  10        0.05        5.07      5.07 o 
 -11   1  10        1.07        0.47      5.36 o 
 -10   1  10       27.99       22.37      6.94 o 
  -9   1  10        7.99        9.36      6.20 o 
  -8   1  10       22.14       19.76      6.16 o 
  -7   1  10        6.69        6.73      4.53 o 
  -6   1  10       72.22       80.84      7.61 o 
  -5   1  10       56.53       64.00      6.27 o 
  -4   1  10       15.33       23.82      4.79 o 
  -3   1  10      344.95      407.39     12.77 o 
  -2   1  10      237.10      262.15     10.01 o 
  -1   1  10        1.35        4.12      3.14 o 
   0   1  10      289.71      297.73      7.46 o 
   1   1  10      127.27      117.84      7.41 o 
   2   1  10        4.26        6.38      3.87 o 
   3   1  10        0.00        2.51      4.27 o 
   4   1  10        0.25        4.05      4.05 o 
   5   1  10      169.30      149.40      8.90 o 
   6   1  10      138.65      128.51      8.47 o 
   7   1  10        0.85        2.77      4.01 o 
   8   1  10        5.07        5.02      4.47 o 
   9   1  10      126.96      141.52      9.64 o 
  10   1  10        7.23        1.38      5.53 o 
  11   1  10        1.37        5.76      5.10 o 
  12   1  10        2.47        2.46      5.19 o 
  13   1  10        5.19        8.27      5.15 o 
 -13   2  10       10.11        5.07      5.37 o 
 -12   2  10        8.00        9.66      4.98 o 
 -11   2  10        3.90        8.47      5.68 o 
 -10   2  10       73.41       75.29      8.55 o 
  -9   2  10        2.63       13.26      5.90 o 
  -8   2  10       22.36       30.69      6.74 o 
  -7   2  10      114.01      103.60      8.93 o 
  -6   2  10        0.16        0.35      4.69 o 
  -5   2  10       44.18       51.98      6.16 o 
  -4   2  10        2.90        0.34      3.86 o 
  -3   2  10      320.71      333.11     11.93 o 
  -2   2  10        8.53       10.92      4.13 o 
  -1   2  10        0.55        2.76      3.21 o 
   0   2  10       20.88       17.64      3.16 o 
   1   2  10      214.58      255.14      9.94 o 
   2   2  10      123.26      139.00      8.09 o 
   3   2  10        6.45        5.63      4.10 o 
   4   2  10       18.96       17.55      4.84 o 
   5   2  10      281.24      308.74     12.37 o 
   6   2  10       26.73       24.94      5.94 o 
   7   2  10       50.89       67.89      6.62 o 
   8   2  10      227.70      231.12     12.05 o 
   9   2  10       22.81       28.42      6.19 o 
  10   2  10       22.30       22.54      6.73 o 
  11   2  10        0.01        0.95      5.39 o 
  12   2  10       42.07       39.56      7.41 o 
 -13   3  10        0.17       11.19      5.08 o 
 -12   3  10        0.07        0.00      5.00 o 
 -11   3  10        3.37        9.11      5.24 o 
 -10   3  10        4.78        0.50      6.23 o 
  -9   3  10       98.62      102.10      9.07 o 
  -8   3  10        1.00        1.38      5.94 o 
  -7   3  10       20.13       14.62      6.03 o 
  -6   3  10       31.63       38.16      6.55 o 
  -5   3  10       50.53       51.90      6.05 o 
  -4   3  10        0.00        4.58      4.58 o 
  -3   3  10      207.39      242.96     10.56 o 
  -2   3  10        0.11        0.68      3.56 o 
  -1   3  10      114.61       94.24      7.25 o 
   0   3  10      102.33      119.10      5.52 o 
   1   3  10       70.81       76.00      6.41 o 
   2   3  10       37.68       40.28      5.63 o 
   3   3  10        3.20        7.55      4.34 o 
   4   3  10       49.22       54.39      6.47 o 
   5   3  10       56.34       60.74      7.39 o 
   6   3  10       71.57       69.38      7.79 o 
   7   3  10       11.69       19.23      5.50 o 
   8   3  10       77.30       68.55      8.59 o 
   9   3  10       11.63        5.59      5.84 o 
  10   3  10       45.30       53.34      7.41 o 
  11   3  10       20.26       11.23      6.07 o 
  12   3  10        3.45        3.91      5.66 o 
 -12   4  10        0.36        0.52      5.89 o 
 -11   4  10        3.16        2.07      5.47 o 
 -10   4  10        1.13        5.59      5.91 o 
  -9   4  10       46.56       39.83      7.83 o 
  -8   4  10       22.58       21.16      7.11 o 
  -7   4  10       64.43       67.78      8.18 o 
  -6   4  10       28.33       19.80      6.43 o 
  -5   4  10       91.67       89.69      7.90 o 
  -4   4  10       91.99       85.19      7.92 o 
  -3   4  10       32.52       30.81      6.29 o 
  -2   4  10        0.00        4.57      4.68 o 
  -1   4  10      182.42      209.04     10.42 o 
   0   4  10      373.14      380.59      9.86 o 
   1   4  10      155.72      159.20      9.91 o 
   2   4  10        1.02        2.32      4.64 o 
   3   4  10       10.85        6.00      5.03 o 
   4   4  10      280.21      359.53     13.75 o 
   5   4  10        5.91        0.84      5.64 o 
   6   4  10        7.00        9.25      5.00 o 
   7   4  10       21.88        9.14      6.75 o 
   8   4  10        7.16       15.07      6.06 o 
   9   4  10        2.87        6.77      5.50 o 
  10   4  10        1.99        6.90      4.86 o 
  11   4  10        3.50        0.50      4.93 o 
 -11   5  10       14.31        3.11      6.06 o 
 -10   5  10        0.25        2.10      5.93 o 
  -9   5  10        0.10        1.06      6.38 o 
  -8   5  10       52.88       39.72      7.57 o 
  -7   5  10      228.27      222.66     13.80 o 
  -6   5  10       29.93       31.15      8.39 o 
  -5   5  10      112.22      145.00     10.78 o 
  -4   5  10      199.58      224.49     12.46 o 
  -3   5  10      147.41      137.23     10.29 o 
  -2   5  10        4.15        4.25      6.00 o 
  -1   5  10        0.55        2.98      5.62 o 
   0   5  10       75.94       52.62      5.20 o 
   1   5  10       14.10       26.33      5.61 o 
   2   5  10       50.27       46.15      7.32 o 
   3   5  10        8.61       15.73      6.11 o 
   4   5  10       78.92       51.82      7.69 o 
   5   5  10        2.42        4.69      4.97 o 
   6   5  10       51.23       52.63      7.88 o 
   7   5  10        2.41        2.94      5.45 o 
   8   5  10       20.54       23.24      5.66 o 
   9   5  10       20.78       25.40      5.93 o 
  10   5  10        2.36       11.89      5.32 o 
  -9   6  10       20.80       18.01      6.69 o 
  -8   6  10        2.69        5.32      6.65 o 
  -7   6  10        5.73        2.65      6.66 o 
  -6   6  10       15.54       12.36      6.20 o 
  -5   6  10        0.44        6.05      5.51 o 
  -4   6  10        0.04        0.98      5.58 o 
  -3   6  10        0.03        5.85      5.85 o 
  -2   6  10        0.21        0.93      5.49 o 
  -1   6  10        1.32        5.21      5.21 o 
   0   6  10       87.12       91.26      6.06 o 
   1   6  10      168.39      154.35     11.30 o 
   2   6  10       15.77       10.33      5.30 o 
   3   6  10       44.49       37.39      7.29 o 
   4   6  10       88.34       98.35      9.90 o 
   5   6  10       31.53       38.63      7.10 o 
   6   6  10       82.54       79.67      8.57 o 
   7   6  10        6.28       16.34      5.89 o 
   8   6  10        2.74        1.51      5.36 o 
  -6   7  10        0.32        5.48      5.48 o 
  -5   7  10        0.44        6.65      6.65 o 
  -4   7  10        0.07        2.11      5.23 o 
  -3   7  10        3.18        8.26      5.48 o 
  -2   7  10        3.54        5.13      5.39 o 
  -1   7  10       18.96       15.76      6.14 o 
   0   7  10      107.42      105.60      6.96 o 
   1   7  10       29.97       35.96      7.40 o 
   2   7  10        0.34        7.94      5.08 o 
   3   7  10        2.21        5.84      5.84 o 
   4   7  10        0.01        6.86      6.86 o 
   5   7  10       42.18       28.79      8.38 o 
   6   7  10       53.25       43.12      8.31 o 
 -13   0  11        5.10       10.26      3.90 o 
 -11   0  11       19.24        6.79      5.32 o 
  -9   0  11        6.98        8.23      4.85 o 
  -7   0  11       71.00       81.94      7.36 o 
  -5   0  11       21.05       18.27      5.06 o 
  -3   0  11        9.27        6.79      3.92 o 
  -1   0  11       53.52       43.75      4.86 o 
   1   0  11       24.44       28.48      5.74 o 
   3   0  11     1247.17     1518.33     25.34 o 
   5   0  11        0.20        0.41      4.51 o 
   7   0  11       63.15       78.32      8.22 o 
   9   0  11       13.57        9.28      5.59 o 
  11   0  11        5.33        3.42      5.19 o 
 -13   1  11        0.18        2.69      5.04 o 
 -12   1  11        2.20        7.49      4.07 o 
 -11   1  11       16.61       24.01      5.79 o 
 -10   1  11       68.06       94.02      9.28 o 
  -9   1  11        4.84        7.47      5.97 o 
  -8   1  11       74.21       78.23      8.26 o 
  -7   1  11       47.90       59.83      6.73 o 
  -6   1  11       46.23       47.43      6.86 o 
  -5   1  11        8.02       13.20      4.24 o 
  -4   1  11       12.01       11.48      4.34 o 
  -3   1  11       91.94       79.56      6.75 o 
  -2   1  11      109.25      117.96      7.69 o 
  -1   1  11       21.78       17.73      4.55 o 
   0   1  11       77.75       73.14      4.66 o 
   1   1  11        0.63        0.00      3.79 o 
   2   1  11        1.83        0.00      4.47 o 
   3   1  11      147.34      168.25      9.61 o 
   4   1  11      121.50      139.50      8.85 o 
   5   1  11       12.28       14.89      4.88 o 
   6   1  11       13.83        0.00      5.81 o 
   7   1  11       40.49       47.58      6.01 o 
   8   1  11       65.85       82.99      7.87 o 
   9   1  11       23.79       28.50      6.39 o 
  10   1  11        9.72        8.57      6.37 o 
  11   1  11       11.83       17.89      5.46 o 
  12   1  11        6.98       17.44      5.18 o 
 -13   2  11        1.32        3.04      5.24 o 
 -12   2  11        4.10        6.14      5.34 o 
 -11   2  11        0.00        1.54      5.35 o 
 -10   2  11       14.44       16.79      6.13 o 
  -9   2  11       10.27       17.17      6.93 o 
  -8   2  11       10.69       20.05      5.95 o 
  -7   2  11        6.68        6.46      4.55 o 
  -6   2  11       24.54       11.88      5.42 o 
  -5   2  11       48.67       61.40      7.26 o 
  -4   2  11       17.45       18.48      4.55 o 
  -3   2  11        2.25        6.06      4.06 o 
  -2   2  11       32.05       30.74      5.35 o 
  -1   2  11      134.19      140.48      8.43 o 
   0   2  11      135.82      137.53      9.46 o 
   1   2  11      335.65      315.47     11.84 o 
   2   2  11       12.42       25.24      4.78 o 
   3   2  11       12.22       11.93      4.95 o 
   4   2  11      181.36      171.27     10.05 o 
   5   2  11       43.60       48.21      7.04 o 
   6   2  11       94.46      103.49      8.54 o 
   7   2  11       26.51       26.23      6.41 o 
   8   2  11       63.02       57.90      8.33 o 
   9   2  11        5.69       12.58      5.43 o 
  10   2  11        0.14        5.26      5.52 o 
  11   2  11        2.28        5.33      4.76 o 
  12   2  11       48.07       43.96      7.51 o 
 -12   3  11        1.21        2.06      5.27 o 
 -11   3  11        2.28        3.08      5.02 o 
 -10   3  11        0.09        3.01      5.97 o 
  -9   3  11        5.50        1.50      6.44 o 
  -8   3  11        1.58        4.77      5.39 o 
  -7   3  11       63.24       81.95      8.88 o 
  -6   3  11        2.07        5.46      5.46 o 
  -5   3  11       40.67       37.48      6.26 o 
  -4   3  11       46.83       59.96      6.73 o 
  -3   3  11        0.45        1.93      3.74 o 
  -2   3  11       38.61       38.62      5.75 o 
  -1   3  11        7.03        9.50      4.44 o 
   0   3  11      126.71      117.77      9.32 o 
   1   3  11        2.13       11.12      4.15 o 
   2   3  11       62.65       76.62      6.96 o 
   3   3  11      181.68      184.33     10.20 o 
   4   3  11       43.91       36.84      6.26 o 
   5   3  11       10.25       14.13      6.09 o 
   6   3  11      114.86      124.85      9.32 o 
   7   3  11        3.00        1.34      5.34 o 
   8   3  11       23.19       16.25      6.73 o 
   9   3  11        0.04        3.82      5.13 o 
  10   3  11       15.67       10.20      6.37 o 
  11   3  11       15.37       13.16      6.35 o 
 -11   4  11        1.89        5.20      5.60 o 
 -10   4  11        2.21        7.78      5.87 o 
  -9   4  11        0.00        1.51      6.35 o 
  -8   4  11       73.57       91.02      9.33 o 
  -7   4  11       21.06       19.71      7.80 o 
  -6   4  11      112.53      132.35      9.89 o 
  -5   4  11      102.14      105.94      9.79 o 
  -4   4  11      326.91      319.93     13.62 o 
  -3   4  11        7.31        7.48      5.85 o 
  -2   4  11       14.25       11.83      5.39 o 
  -1   4  11       75.99      100.48      8.18 o 
   0   4  11      285.99      305.33     17.83 o 
   1   4  11       41.33       49.04      6.22 o 
   2   4  11      125.03      123.49      9.48 o 
   3   4  11       28.24       25.10      5.37 o 
   4   4  11        3.15       16.60      4.45 o 
   5   4  11       26.19       26.01      6.37 o 
   6   4  11        2.46        5.50      5.50 o 
   7   4  11       35.04       34.05      7.15 o 
   8   4  11        8.68        0.45      6.57 o 
   9   4  11        0.54        2.93      5.52 o 
  10   4  11        1.76        5.95      5.95 o 
 -10   5  11       25.30        8.91      7.04 o 
  -9   5  11       25.38       29.97      7.59 o 
  -8   5  11        0.14        2.59      6.35 o 
  -7   5  11       34.33       40.22      7.70 o 
  -6   5  11       35.54       30.75      7.04 o 
  -5   5  11       32.72       39.53      6.64 o 
  -4   5  11      140.71      143.88     10.70 o 
  -3   5  11      103.68      118.96      9.75 o 
  -2   5  11      109.26      102.60      9.35 o 
  -1   5  11       57.52       40.64      7.53 o 
   0   5  11       79.58       78.44     11.76 o 
   1   5  11       15.52       18.13      5.29 o 
   2   5  11        9.97        3.68      6.23 o 
   3   5  11        8.56        0.94      5.14 o 
   4   5  11       32.64       22.37      6.23 o 
   5   5  11        0.96        2.42      5.43 o 
   6   5  11       41.59       34.90      7.22 o 
   7   5  11        0.30        5.46      4.70 o 
   8   5  11        0.00        5.61      5.61 o 
   9   5  11       10.20        2.47      6.09 o 
  -8   6  11        0.44        5.79      5.79 o 
  -7   6  11        5.33        5.30      5.90 o 
  -6   6  11        5.90        2.09      5.95 o 
  -5   6  11        1.23        7.73      6.25 o 
  -4   6  11       24.24       33.83      6.77 o 
  -3   6  11        3.02        1.02      5.93 o 
  -2   6  11        1.85        5.88      5.24 o 
  -1   6  11        3.08        2.95      5.85 o 
   0   6  11        2.83       12.01      3.81 o 
   1   6  11        5.04       16.86      5.78 o 
   2   6  11        1.38        6.54      4.64 o 
   3   6  11        7.57        9.17      5.68 o 
   4   6  11       84.66       75.89      9.01 o 
   5   6  11       28.73       29.35      7.29 o 
   6   6  11        8.45        3.61      6.78 o 
   7   6  11        6.93       11.22      6.21 o 
  -5   7  11        0.17        6.42      6.42 o 
  -4   7  11        0.06        1.03      5.43 o 
  -3   7  11        0.04        2.08      5.21 o 
  -2   7  11        4.99       15.53      5.54 o 
  -1   7  11       47.02       35.05      7.82 o 
   0   7  11        3.04        6.48      4.27 o 
   1   7  11       13.94       22.53      7.08 o 
   2   7  11        2.34        3.18      5.80 o 
   3   7  11       10.66        8.54      5.79 o 
   4   7  11        1.08        3.22      5.56 o 
 -12   0  12        3.96        5.46      4.52 o 
 -10   0  12        4.37        6.51      4.05 o 
  -8   0  12       17.47       11.64      5.75 o 
  -6   0  12       55.46       56.05      6.85 o 
  -4   0  12       91.62      129.48      8.38 o 
  -2   0  12        3.18        3.44      4.52 o 
   0   0  12       25.85       23.84      3.49 o 
   2   0  12     1006.34      989.05     21.72 o 
   4   0  12      126.89      121.05      9.05 o 
   6   0  12        0.85        7.83      4.11 o 
   8   0  12        5.72        5.60      5.60 o 
  10   0  12        4.46       13.60      4.84 o 
 -12   1  12        1.20        1.87      4.67 o 
 -11   1  12        1.96        7.91      5.23 o 
 -10   1  12       77.95       67.81      9.15 o 
  -9   1  12       15.12       23.21      6.61 o 
  -8   1  12        8.17       14.45      5.74 o 
  -7   1  12       56.35       80.08      8.50 o 
  -6   1  12      230.60      239.45     11.93 o 
  -5   1  12       14.23        9.83      4.79 o 
  -4   1  12       69.37       74.47      6.94 o 
  -3   1  12       22.74       21.62      5.58 o 
  -2   1  12      506.22      508.81     15.53 o 
  -1   1  12        4.14        3.64      4.33 o 
   0   1  12       16.09       15.50      3.32 o 
   1   1  12      170.35      168.35      9.76 o 
   2   1  12      306.76      311.80     13.07 o 
   3   1  12      608.79      581.50     16.87 o 
   4   1  12        1.56        1.59      4.88 o 
   5   1  12        2.12        6.98      4.51 o 
   6   1  12        4.61        1.28      4.72 o 
   7   1  12       24.97       26.24      5.51 o 
   8   1  12        2.11        3.67      4.25 o 
   9   1  12        5.71        8.98      5.45 o 
  10   1  12        0.01        3.87      5.39 o 
  11   1  12       20.15       19.83      6.03 o 
 -12   2  12        1.67        0.00      5.46 o 
 -11   2  12        8.15        0.51      5.29 o 
 -10   2  12       10.93        4.54      6.25 o 
  -9   2  12       28.06       25.15      7.07 o 
  -8   2  12       11.27       11.93      6.61 o 
  -7   2  12        0.11        1.84      5.95 o 
  -6   2  12        1.65        2.18      5.35 o 
  -5   2  12        7.46        3.32      5.80 o 
  -4   2  12      115.68      105.10      8.59 o 
  -3   2  12       32.78       39.17      5.92 o 
  -2   2  12        1.41        3.00      4.13 o 
  -1   2  12        3.78        8.25      4.63 o 
   0   2  12        4.84        0.62      3.47 o 
   1   2  12      276.46      296.06     12.27 o 
   2   2  12       42.26       39.48      5.62 o 
   3   2  12        1.27        2.74      4.59 o 
   4   2  12        2.75        8.52      5.12 o 
   5   2  12      109.02       93.30      8.18 o 
   6   2  12       55.81       44.87      7.14 o 
   7   2  12       62.89       54.12      6.63 o 
   8   2  12        0.03        0.46      4.69 o 
   9   2  12       69.60       55.75      7.43 o 
  10   2  12       10.61        0.96      5.73 o 
  11   2  12        0.00        1.92      5.45 o 
 -11   3  12        4.06        4.65      5.14 o 
 -10   3  12       14.28       16.98      6.62 o 
  -9   3  12       12.12       12.12      5.81 o 
  -8   3  12        9.52        2.93      5.91 o 
  -7   3  12       59.99       38.37      8.25 o 
  -6   3  12        8.05       13.66      5.25 o 
  -5   3  12        0.61        2.66      5.25 o 
  -4   3  12        5.89        2.54      4.41 o 
  -3   3  12        0.33        2.48      4.39 o 
  -2   3  12       74.35       66.61      7.45 o 
  -1   3  12       76.38       75.78      7.26 o 
   0   3  12       29.56       25.86      3.93 o 
   1   3  12        9.27       10.03      5.30 o 
   2   3  12        3.29        0.00      4.68 o 
   3   3  12        0.55        0.43      3.93 o 
   4   3  12       76.63       70.96      8.08 o 
   5   3  12       54.53       65.16      7.35 o 
   6   3  12       36.81       16.76      6.96 o 
   7   3  12        2.59        0.94      5.29 o 
   8   3  12       25.89       18.10      6.44 o 
   9   3  12        0.20        1.94      5.19 o 
  10   3  12        0.83        3.90      5.23 o 
 -10   4  12        1.22        4.68      5.17 o 
  -9   4  12        3.99        4.66      5.33 o 
  -8   4  12       15.85       19.35      6.42 o 
  -7   4  12       86.06       87.46     10.59 o 
  -6   4  12        7.91       13.03      5.96 o 
  -5   4  12       20.85       20.09      6.99 o 
  -4   4  12        2.68       14.05      5.10 o 
  -3   4  12       44.25       40.60      7.14 o 
  -2   4  12       11.76       17.36      5.02 o 
  -1   4  12       57.65       61.86      7.95 o 
   0   4  12       48.71       59.89      5.27 o 
   1   4  12       15.29        4.75      6.18 o 
   2   4  12       20.89       28.15      6.17 o 
   3   4  12       56.69       57.39      7.40 o 
   4   4  12        0.36        5.05      5.48 o 
   5   4  12       18.64        9.35      6.19 o 
   6   4  12        0.06        3.34      5.34 o 
   7   4  12       27.09       27.63      6.23 o 
   8   4  12        5.51        7.85      5.06 o 
   9   4  12       11.51       11.80      5.88 o 
  -9   5  12        3.92        1.60      5.82 o 
  -8   5  12       44.19       31.53      7.60 o 
  -7   5  12       14.36        3.14      6.58 o 
  -6   5  12        0.07       16.29      6.29 o 
  -5   5  12       46.00       50.21      7.90 o 
  -4   5  12       19.93        9.24      6.54 o 
  -3   5  12        0.80        9.07      5.52 o 
  -2   5  12        0.00        3.29      5.62 o 
  -1   5  12        0.19        2.81      4.87 o 
   0   5  12       12.50       15.85     11.27 o 
   1   5  12        6.77       12.73      5.63 o 
   2   5  12        0.14        5.73      5.73 o 
   3   5  12       27.64       17.91      5.69 o 
   4   5  12       19.08       25.99      5.50 o 
   5   5  12       22.18       24.77      6.57 o 
   6   5  12        0.66        5.96      6.11 o 
   7   5  12        3.51       11.98      5.05 o 
   8   5  12        3.65        5.49      5.85 o 
  -7   6  12        6.75        6.88      4.31 o 
  -6   6  12       42.90       31.63      6.93 o 
  -5   6  12        3.74        6.14      6.14 o 
  -4   6  12        0.23        2.05      5.44 o 
  -3   6  12       16.41        7.57      6.29 o 
  -2   6  12       39.34       41.14      7.34 o 
  -1   6  12        4.35       19.47      4.36 o 
   0   6  12       15.47       11.88      4.59 o 
   1   6  12        0.01        1.51      6.01 o 
   2   6  12        4.28       10.18      4.70 o 
   3   6  12        2.94        6.69      5.92 o 
   4   6  12        0.46        6.21      6.21 o 
   5   6  12        1.90        6.17      5.49 o 
   6   6  12        9.02       11.24      5.69 o 
  -3   7  12        0.06        3.64      5.29 o 
  -2   7  12       15.94       19.65      5.56 o 
  -1   7  12        8.98        3.10      6.58 o 
   0   7  12        7.51        5.94      4.30 o 
   1   7  12        0.04        4.15      6.58 o 
   2   7  12        1.41        1.57      5.69 o 
 -11   0  13       12.65        8.39      5.59 o 
  -9   0  13        1.04        9.60      4.29 o 
  -7   0  13        1.12        0.82      4.18 o 
  -5   0  13       28.29       25.73      6.19 o 
  -3   0  13       18.53       22.12      5.68 o 
  -1   0  13        6.04        6.17      5.21 o 
   1   0  13       77.79       57.91      7.28 o 
   3   0  13      123.08      121.74      9.23 o 
   5   0  13      101.11      110.67      9.30 o 
   7   0  13       15.74       13.18      5.75 o 
   9   0  13       37.50       28.19      6.93 o 
  11   0  13        4.28        1.43      5.84 o 
 -12   1  13        0.03        3.72      4.89 o 
 -11   1  13        3.55       10.98      5.42 o 
 -10   1  13       11.45       18.12      6.17 o 
  -9   1  13       25.45       29.35      7.07 o 
  -8   1  13        6.23        8.24      6.07 o 
  -7   1  13       63.79       66.35      8.00 o 
  -6   1  13       80.50       63.58      9.24 o 
  -5   1  13      153.14      158.18     10.72 o 
  -4   1  13       45.51       53.77      7.33 o 
  -3   1  13        1.66        7.43      4.38 o 
  -2   1  13      171.51      178.11     10.52 o 
  -1   1  13       37.94       41.52      5.79 o 
   0   1  13        0.16        1.70      3.41 o 
   1   1  13        6.61        7.65      5.59 o 
   2   1  13       20.19       20.80      5.63 o 
   3   1  13       32.72       40.01      6.84 o 
   4   1  13       10.36       12.82      5.20 o 
   5   1  13       71.91       74.28      7.90 o 
   6   1  13       39.04       35.27      5.86 o 
   7   1  13       17.70       20.00      6.25 o 
   8   1  13        0.96        1.43      4.29 o 
   9   1  13        0.00        2.89      5.67 o 
  10   1  13        4.62        0.46      4.90 o 
 -11   2  13        0.31        0.00      6.00 o 
 -10   2  13        4.87        1.02      5.71 o 
  -9   2  13       29.97       22.22      6.91 o 
  -8   2  13      106.37      123.24     10.13 o 
  -7   2  13      176.75      165.72     11.53 o 
  -6   2  13      115.73      111.09      9.83 o 
  -5   2  13        9.57       10.32      6.66 o 
  -4   2  13      248.57      241.40     12.24 o 
  -3   2  13      397.98      424.63     15.70 o 
  -2   2  13       18.55       21.71      6.34 o 
  -1   2  13       11.77       11.36      5.65 o 
   0   2  13      184.10      176.84      7.39 o 
   1   2  13       10.27       12.26      6.18 o 
   2   2  13       26.16       29.81      6.66 o 
   3   2  13        4.90        9.33      4.91 o 
   4   2  13       99.47       71.13      8.33 o 
   5   2  13        0.41        2.22      5.19 o 
   6   2  13       26.86       14.16      5.83 o 
   7   2  13        0.10        4.70      4.81 o 
   8   2  13        0.46        0.51      4.79 o 
   9   2  13        2.22        1.96      6.05 o 
  10   2  13        7.22       11.56      5.02 o 
 -10   3  13       10.45        6.19      5.80 o 
  -9   3  13       10.20       13.35      5.51 o 
  -8   3  13        3.89        5.05      6.49 o 
  -7   3  13        9.56        9.35      7.00 o 
  -6   3  13        7.93       13.36      5.93 o 
  -5   3  13       46.68       42.48      7.07 o 
  -4   3  13       22.39        5.81      6.03 o 
  -3   3  13        0.07        2.60      5.69 o 
  -2   3  13       18.17       12.89      5.73 o 
  -1   3  13      165.15      139.47     10.29 o 
   0   3  13        0.55        7.97      3.18 o 
   1   3  13        1.26        8.17      4.33 o 
   2   3  13       32.20       16.94      6.50 o 
   3   3  13        3.52        0.43      5.21 o 
   4   3  13        8.28        4.08      5.80 o 
   5   3  13        1.23        3.70      5.46 o 
   6   3  13        2.29        3.31      4.71 o 
   7   3  13        2.63        6.17      6.17 o 
   8   3  13       12.57        5.79      5.94 o 
   9   3  13        8.09       21.31      4.81 o 
  -9   4  13        0.47        1.03      6.18 o 
  -8   4  13        1.22        6.74      6.74 o 
  -7   4  13        0.12        1.00      5.61 o 
  -6   4  13        5.68       19.36      4.80 o 
  -5   4  13       25.56       13.56      6.99 o 
  -4   4  13        0.52        1.89      5.29 o 
  -3   4  13        3.66        4.16      5.62 o 
  -2   4  13        0.23        3.67      4.91 o 
  -1   4  13       25.50       24.44      5.67 o 
   0   4  13        0.41        3.61      3.73 o 
   1   4  13        1.23        7.32      4.68 o 
   2   4  13       18.94       21.22      5.73 o 
   3   4  13       15.85       17.33      6.48 o 
   4   4  13       15.80        7.13      5.88 o 
   5   4  13        1.24        1.45      5.19 o 
   6   4  13        3.22        4.86      5.31 o 
   7   4  13        0.33        3.43      5.25 o 
   8   4  13        0.00        5.38      4.31 o 
  -8   5  13        0.02        8.91      4.21 o 
  -7   5  13        7.30       12.51      5.86 o 
  -6   5  13        8.46       10.83      5.74 o 
  -5   5  13       12.25       17.74      5.42 o 
  -4   5  13       17.29        4.99      6.30 o 
  -3   5  13        2.99        6.37      5.43 o 
  -2   5  13        0.29        3.40      5.49 o 
  -1   5  13        6.71        5.80      5.65 o 
   0   5  13       11.42        5.86      5.80 o 
   1   5  13       21.26       32.59      6.32 o 
   2   5  13        2.20        6.38      5.23 o 
   3   5  13       11.57       12.36      6.05 o 
   4   5  13       18.11       23.42      6.45 o 
   5   5  13        1.48        6.18      6.18 o 
   6   5  13        1.31       14.02      5.02 o 
   7   5  13        0.56        3.97      5.06 o 
  -5   6  13        1.79        5.29      5.29 o 
  -4   6  13        0.93        1.56      5.46 o 
  -3   6  13        6.34       11.24      5.24 o 
  -2   6  13       22.61       21.82      6.36 o 
  -1   6  13       17.08       13.13      6.71 o 
   0   6  13       65.50       54.82      8.76 o 
   1   6  13       32.87       43.19      7.18 o 
   2   6  13       23.24       23.47      6.09 o 
   3   6  13        0.19        8.18      4.95 o 
   4   6  13        1.85        0.00      6.25 o 
 -10   0  14       10.37        7.85      5.30 o 
  -8   0  14        5.24        1.73      4.59 o 
  -6   0  14       32.61       28.76      7.00 o 
  -4   0  14      123.93       98.24      8.95 o 
  -2   0  14      176.90      198.76     11.59 o 
   0   0  14        2.37        2.86      3.31 o 
   2   0  14       40.81       36.14      7.35 o 
   4   0  14        0.35        4.64      5.32 o 
   6   0  14        9.99        9.10      6.25 o 
   8   0  14       12.98       12.22      6.26 o 
  10   0  14        0.27        0.96      5.06 o 
 -11   1  14       18.33       20.76      5.66 o 
 -10   1  14       13.72       11.14      5.64 o 
  -9   1  14       23.20       24.30      7.45 o 
  -8   1  14        0.33        2.52      5.87 o 
  -7   1  14       24.53       40.17      7.35 o 
  -6   1  14       25.83       16.71      6.58 o 
  -5   1  14      113.12      122.59     10.36 o 
  -4   1  14        2.00        0.91      5.60 o 
  -3   1  14        0.90        2.66      5.67 o 
  -2   1  14        4.89        4.81      5.20 o 
  -1   1  14      117.09      115.26      9.50 o 
   0   1  14        4.83       10.37      3.71 o 
   1   1  14       62.72       61.13      7.70 o 
   2   1  14       11.48        5.70      5.80 o 
   3   1  14       26.58       33.43      6.54 o 
   4   1  14       20.45       18.14      5.74 o 
   5   1  14        2.19        7.88      5.15 o 
   6   1  14        5.47        2.82      5.45 o 
   7   1  14       16.79       19.60      6.17 o 
   8   1  14        1.15        4.31      4.66 o 
   9   1  14        5.22        6.30      4.46 o 
 -10   2  14       11.50       10.22      5.66 o 
  -9   2  14        2.82        7.16      5.66 o 
  -8   2  14        5.63        3.03      6.17 o 
  -7   2  14       49.50       58.24      8.41 o 
  -6   2  14        4.88        7.66      5.61 o 
  -5   2  14       34.98       29.50      7.02 o 
  -4   2  14       12.06       12.76      5.88 o 
  -3   2  14      209.07      203.82     11.94 o 
  -2   2  14       41.11       35.53      6.82 o 
  -1   2  14      124.78      121.81      9.00 o 
   0   2  14       12.20       10.72      4.27 o 
   1   2  14       68.19       59.47      8.13 o 
   2   2  14       66.18       62.80      8.14 o 
   3   2  14       77.34       86.68      8.07 o 
   4   2  14        2.57        4.58      5.33 o 
   5   2  14        0.09        3.71      4.60 o 
   6   2  14        1.23        1.42      5.10 o 
   7   2  14       30.77       27.80      7.39 o 
   8   2  14       13.28       10.14      5.33 o 
   9   2  14        0.03        8.15      4.55 o 
  -9   3  14        7.99        6.17      5.78 o 
  -8   3  14        6.25        7.64      6.16 o 
  -7   3  14       19.27       15.59      6.39 o 
  -6   3  14        1.83       14.74      5.40 o 
  -5   3  14        5.68       13.93      5.39 o 
  -4   3  14        1.80        0.49      5.89 o 
  -3   3  14        6.39       12.88      5.48 o 
  -2   3  14        5.71        1.34      5.58 o 
  -1   3  14       26.76       24.77      5.95 o 
   0   3  14        8.37        8.05      3.63 o 
   1   3  14       11.44        6.35      6.30 o 
   2   3  14       59.07       74.04      7.90 o 
   3   3  14        0.14       12.04      4.99 o 
   4   3  14        5.56        6.11      5.39 o 
   5   3  14        0.23        1.42      5.54 o 
   6   3  14        0.32        4.74      4.74 o 
   7   3  14        6.10        9.23      5.04 o 
   8   3  14        1.76        2.90      5.44 o 
  -8   4  14        0.24        5.68      3.75 o 
  -7   4  14       17.51        9.26      6.42 o 
  -6   4  14       13.01       16.17      6.26 o 
  -5   4  14        2.71        5.67      5.67 o 
  -4   4  14       12.92       17.53      6.07 o 
  -3   4  14        1.39        6.14      6.14 o 
  -2   4  14       19.98       23.71      5.84 o 
  -1   4  14        0.44        2.81      5.26 o 
   0   4  14        3.81        1.92      3.75 o 
   1   4  14       23.32       24.15      6.43 o 
   2   4  14       30.01       22.91      6.28 o 
   3   4  14       19.70        6.26      6.47 o 
   4   4  14       26.45       36.91      6.05 o 
   5   4  14        2.91        4.40      5.42 o 
   6   4  14       16.27       14.71      5.99 o 
   7   4  14       14.41        1.94      7.22 o 
  -6   5  14        0.11        2.06      4.50 o 
  -5   5  14       21.96       17.86      6.09 o 
  -4   5  14        0.12        5.03      4.89 o 
  -3   5  14        9.39       17.99      5.72 o 
  -2   5  14        3.20       10.85      4.78 o 
  -1   5  14        4.94        0.51      5.78 o 
   0   5  14        0.10        3.96      3.59 o 
   1   5  14        5.23        1.49      5.85 o 
   2   5  14        7.32       20.82      5.45 o 
   3   5  14       10.90        4.99      6.78 o 
   4   5  14        7.55       22.42      5.54 o 
   5   5  14       31.73       24.85      7.14 o 
  -3   6  14        2.08        6.11      4.31 o 
  -2   6  14        7.83        9.61      5.54 o 
  -1   6  14        4.13        7.03      5.55 o 
   0   6  14       20.60       16.85      4.90 o 
   1   6  14        4.69       22.17      5.69 o 
  -9   0  15       19.15       17.17      5.44 o 
  -7   0  15        1.73        5.01      5.01 o 
  -5   0  15        0.06        3.77      5.20 o 
  -3   0  15        0.00       12.10      5.03 o 
  -1   0  15       43.88       43.88      7.45 o 
   1   0  15        2.98        4.29      5.89 o 
   3   0  15      210.91      230.64     12.77 o 
   5   0  15       48.33       51.10      8.44 o 
   7   0  15        0.26        2.46      5.24 o 
 -10   1  15        6.00        8.49      5.47 o 
  -9   1  15       28.20       34.46      6.51 o 
  -8   1  15        1.37        0.51      5.00 o 
  -7   1  15        4.72        4.49      5.43 o 
  -6   1  15        2.01        5.93      6.31 o 
  -5   1  15       11.63        1.47      7.09 o 
  -4   1  15        0.27        2.41      5.08 o 
  -3   1  15        3.10       13.57      5.21 o 
  -2   1  15        0.40        2.76      5.17 o 
  -1   1  15       15.34        8.26      5.84 o 
   0   1  15       52.50       58.00      5.26 o 
   1   1  15        0.18        1.86      5.36 o 
   2   1  15       27.66       19.02      6.34 o 
   3   1  15        6.00        2.35      5.36 o 
   4   1  15       38.28       44.14      6.84 o 
   5   1  15        0.12        1.43      5.03 o 
   6   1  15        0.06        0.50      5.13 o 
   7   1  15        0.40        3.40      5.36 o 
   8   1  15        0.83        5.76      5.76 o 
  -9   2  15        1.85        7.11      4.90 o 
  -8   2  15        7.74        9.65      6.00 o 
  -7   2  15        1.73        0.52      5.64 o 
  -6   2  15        0.00        2.49      5.45 o 
  -5   2  15        4.34        5.74      5.74 o 
  -4   2  15       26.11       29.03      6.42 o 
  -3   2  15        2.06        8.41      5.26 o 
  -2   2  15        1.87        2.29      5.06 o 
  -1   2  15       45.50       19.76      7.24 o 
   0   2  15       12.89       11.36      4.36 o 
   1   2  15       53.58       56.71      7.92 o 
   2   2  15        0.05        3.25      4.98 o 
   3   2  15       17.86       14.57      5.85 o 
   4   2  15       13.75        9.94      5.51 o 
   5   2  15        0.09        9.56      4.28 o 
   6   2  15       19.19       23.14      6.37 o 
   7   2  15        1.63        0.46      4.85 o 
   8   2  15        5.09        9.11      4.86 o 
  -8   3  15        0.06        4.06      4.87 o 
  -7   3  15        9.24        5.58      6.31 o 
  -6   3  15        0.01        0.00      5.36 o 
  -5   3  15        8.33        6.91      6.19 o 
  -4   3  15       23.92       36.31      5.85 o 
  -3   3  15        3.39        1.45      5.77 o 
  -2   3  15        3.92        0.93      5.58 o 
  -1   3  15       10.09       15.94      6.03 o 
   0   3  15        8.97       10.70      3.92 o 
   1   3  15       27.41       31.08      5.99 o 
   2   3  15        8.22        0.45      5.69 o 
   3   3  15        0.00        5.72      5.72 o 
   4   3  15        0.13        0.99      4.68 o 
   5   3  15        0.28        7.24      4.51 o 
   6   3  15        1.67        0.46      4.86 o 
   7   3  15        3.95        7.26      5.21 o 
  -7   4  15        0.12        3.57      5.42 o 
  -6   4  15        1.56        7.10      5.15 o 
  -5   4  15       12.17        1.02      6.56 o 
  -4   4  15       31.26       30.22      6.44 o 
  -3   4  15       18.33       24.47      6.48 o 
  -2   4  15        2.16        4.36      5.90 o 
  -1   4  15        0.00        2.43      4.86 o 
   0   4  15       12.49        5.54      3.95 o 
   1   4  15        0.71        2.90      5.02 o 
   2   4  15        0.57        2.93      4.77 o 
   3   4  15        4.99        4.89      5.95 o 
   4   4  15        7.92       12.71      5.54 o 
   5   4  15        0.01        5.87      4.78 o 
  -4   5  15        4.81        8.52      5.20 o 
  -3   5  15        9.93       19.43      5.53 o 
  -2   5  15        0.01        2.99      5.27 o 
  -1   5  15        2.23        3.46      4.82 o 
   0   5  15        0.50        4.63      4.68 o 
   1   5  15        0.08        5.64      5.64 o 
   2   5  15        4.14       11.34      4.98 o 
   3   5  15        1.75        5.43      5.52 o 
  -8   0  16       27.40       26.82      5.91 o 
  -6   0  16        4.79        6.23      5.75 o 
  -4   0  16        2.99       13.52      5.30 o 
  -2   0  16       26.26       41.17      7.14 o 
   0   0  16        1.10        7.78      6.74 o 
   2   0  16       39.87       38.01      7.09 o 
   4   0  16      151.02      144.88     10.16 o 
   6   0  16       23.47       11.94      6.58 o 
  -8   1  16        5.00        2.02      5.45 o 
  -7   1  16        1.75        5.53      5.53 o 
  -6   1  16       10.85        6.05      5.65 o 
  -5   1  16       24.36       28.87      6.17 o 
  -4   1  16       12.67       12.31      5.42 o 
  -3   1  16        1.10        3.42      5.10 o 
  -2   1  16       31.62       34.78      7.02 o 
  -1   1  16        1.07        3.85      4.76 o 
   0   1  16       12.46       18.78      4.24 o 
   1   1  16       19.77       16.86      6.75 o 
   2   1  16       64.76       58.46      8.29 o 
   3   1  16       26.44       20.89      6.93 o 
   4   1  16       16.61       14.15      6.18 o 
   5   1  16       12.90        2.95      6.33 o 
   6   1  16        9.99        9.25      6.46 o 
   7   1  16        1.19        1.46      4.64 o 
  -8   2  16        5.09        6.01      5.65 o 
  -7   2  16       32.04       28.14      7.21 o 
  -6   2  16       24.87       31.47      7.06 o 
  -5   2  16        5.73        2.49      6.16 o 
  -4   2  16        0.19        1.96      5.03 o 
  -3   2  16        0.02        2.88      5.01 o 
  -2   2  16        0.35        6.71      4.43 o 
  -1   2  16       17.89       17.18      6.41 o 
   0   2  16        6.24        2.28      4.05 o 
   1   2  16        6.30        6.70      5.99 o 
   2   2  16        6.12       11.96      5.54 o 
   3   2  16        8.46        9.62      4.77 o 
   4   2  16        2.24        4.37      5.38 o 
   5   2  16        0.56        3.40      5.12 o 
   6   2  16        0.00        1.43      5.33 o 
  -7   3  16        0.67        1.00      4.70 o 
  -6   3  16        0.96        2.98      6.26 o 
  -5   3  16       33.71       37.19      6.90 o 
  -4   3  16       11.64       17.18      5.74 o 
  -3   3  16        0.28        2.92      5.35 o 
  -2   3  16       12.04        6.30      5.81 o 
  -1   3  16        1.93        6.74      3.76 o 
   0   3  16        5.82        2.18      4.46 o 
   1   3  16        2.11        1.93      5.22 o 
   2   3  16        0.43        7.23      5.07 o 
   3   3  16        0.04        5.69      5.69 o 
   4   3  16        0.11        4.82      5.33 o 
   5   3  16        1.64        5.82      5.82 o 
  -5   4  16        7.60        5.44      5.66 o 
  -4   4  16        0.22        1.01      5.44 o 
  -3   4  16       22.76       33.86      6.04 o 
  -2   4  16        1.81        3.89      4.68 o 
  -1   4  16       11.17        8.26      5.29 o 
   0   4  16       20.13       22.92      4.47 o 
   1   4  16       17.10       16.01      6.23 o 
   2   4  16        0.04        6.02      6.02 o 
   3   4  16        3.99        6.79      5.06 o 
  -7   0  17       10.91        1.38      5.85 o 
  -5   0  17        0.85        3.51      5.72 o 
  -3   0  17       88.48       89.44      9.39 o 
  -1   0  17        0.11        0.53      5.03 o 
   1   0  17        0.35        6.14      4.85 o 
   3   0  17        4.92        6.10      5.57 o 
   5   0  17       23.17       15.47      6.14 o 
  -7   1  17        0.83        0.99      5.08 o 
  -6   1  17        1.44        4.54      4.35 o 
  -5   1  17        0.68        2.50      5.03 o 
  -4   1  17        9.05        2.49      5.71 o 
  -3   1  17        1.91        6.47      6.47 o 
  -2   1  17        1.00        2.99      6.06 o 
  -1   1  17        0.29        5.43      5.43 o 
   0   1  17        2.55        0.47      7.87 o 
   1   1  17        0.01        6.40      6.40 o 
   2   1  17       11.34       10.83      5.49 o 
   3   1  17        6.18        2.48      5.23 o 
   4   1  17       12.28        4.40      5.91 o 
   5   1  17       29.31       27.66      6.55 o 
  -6   2  17        9.68        2.47      6.29 o 
  -5   2  17        6.01        8.38      5.52 o 
  -4   2  17        9.52        6.37      5.39 o 
  -3   2  17        3.25        1.47      5.16 o 
  -2   2  17       11.42       12.61      5.62 o 
  -1   2  17        1.52        1.96      5.34 o 
   0   2  17        2.68        3.91      3.73 o 
   1   2  17        0.01        7.73      4.86 o 
   2   2  17       10.87        3.86      5.94 o 
   3   2  17        0.93        3.38      5.14 o 
   4   2  17        6.96        5.26      5.22 o 
  -4   3  17        0.74        5.34      5.02 o 
  -3   3  17        0.57        2.43      5.59 o 
  -2   3  17        0.00        0.95      4.94 o 
  -1   3  17        3.65        4.36      5.08 o 
   0   3  17        4.00        1.48      3.62 o 
   1   3  17        4.96        8.64      5.10 o 
   2   3  17        1.43        3.35      4.85 o 
   3   3  17        0.02        5.26      5.26 o 
  -4   0  18       22.21       38.43      6.59 o 
  -2   0  18        0.06        4.64      5.60 o 
   0   0  18        2.34        4.28      3.34 o 
   2   0  18        0.03        2.52      5.22 o 
  -4   1  18        2.08        4.92      5.72 o 
  -3   1  18        5.22        8.90      5.41 o 
  -2   1  18        5.80        1.97      6.14 o 
  -1   1  18        0.07        6.89      4.87 o 
   0   1  18        6.64       11.73      5.65 o 
   1   1  18        1.05       14.72      5.07 o 
   2   1  18        3.80        5.39      4.76 o 
  -2   2  18        0.31        5.18      5.18 o 
  -1   2  18        0.95        5.19      5.19 o 
   0   2  18        6.40        2.43      3.75 o 
   1   2  18        3.03        3.83      4.26 o 
                                                 
